# Supplementary material for: Deep Phenotyping and Genetic Characterization of a Cohort of 70 Individuals With 5p Minus Syndrome
Source: Front Genet. 2021 Jul 30;12:645595. doi: 10.3389/fgene.2021.645595 (PMC8362798; doi:10.3389/fgene.2021.645595)
Supplement: Supplementary file 3 [file Table_3.xlsx]

## Sheet: Whole cohort
			microcepahly	facial assimetry	round face	enlarged face	auditive problems	ear morphological alterations	epicanthus	ophtalm. anomalies	promminent superciliary archs	downslanted palpebral fisures	hypertelorism	palpebral fisures size anomalies	nasal defects	narrow nasal bridge	short philtrum	downturned corners of the mouth	lip and palateanomalies (cleft,ojival)	micrognathia	thick lower lip	big mouth	dental alterations	neck anomalies	single palmar crease	breath problems	cardiac anomalies	difficult to feed	larynx and epiglottis alterations	gastro-intestinal anomalies	renal anomalies	genitalia anomalies	analanomalies	limb anomalies	alterations in hands or feet	spinal anomalies	scoliosis	joint dislocation includes hip	joint laxity	cavus feet	MRI images	Anomalies in MRI images	hypotonia	hypertonia	seizures	developmental delay	light ID	moderate ID	severe ID
Kendall's tau_b	microcepahly	Correlation Coefficient	1	0.0485836	0.159845	0.13491	0.135978	,392**	,329**	0.0810482	0.119756	0.11776	,274*	0.132207	0.12983	,318**	0.176277	0.155103	-0.11776	0.215298	0.153003	0.0744162	0.105467	0.105267	0.0922496	0.180868	-0.101599	0.112176	-0.0322351	0.16821	0.0485836	-0.0454046	0.119756	0.0317256	0.147889	0.0744162	0.0760702	0.12983	-0.0101603	-0.197555	0.105209	-0.0744782	0.231277	0.0130845	-0.0628129	,288*	0.0317256	0.215894	0.0688643
		Sig. (2-tailed)		0.686532	0.184253	0.262439	0.25868	0.00113801	0.00625539	0.500797	0.319848	0.32798	0.0226721	0.272118	0.280834	0.00825559	0.143122	0.197614	0.32798	0.0737112	0.203749	0.536478	0.380991	0.381894	0.443508	0.132994	0.398698	0.351438	0.788881	0.162337	0.686532	0.706056	0.319848	0.79214	0.219275	0.536478	0.527461	0.280834	0.93274	0.100793	0.382155	0.536139	0.0547156	0.91345	0.601835	0.016572	0.79214	0.0729171	0.567302
		N	70	70	70	70	70	70	70	70	70	70	70	70	70	70	70	70	70	70	70	70	70	70	70	70	70	70	70	70	70	70	70	70	70	70	70	70	70	70	70	70	70	70	70	70	70	70	70
	facial assimetry	Correlation Coefficient	0.0485836	1	0.075882	-0.0869713	0.0123204	0.00979122	0.150232	0.075882	0.0591851	-0.0853579	-0.0235167	-0.117609	0.00742945	0.20694	-0.0348472	-0.137977	0.0142263	0.184805	0.081045	,262*	0.0536755	,256*	-0.0614742	-0.129013	-0.00770691	0.0348472	0.0947597	-0.00122744	0.107468	-0.00580787	0.0591851	-0.00383268	0.00122744	,262*	0.0699842	-0.0965829	0.0871483	-0.073689	0.225991	,324**	0.158326	0.15649	-0.0945615	0.117609	-0.137977	0.128037	0.173069
		Sig. (2-tailed)	0.686532		0.528483	0.470025	0.918486	0.935178	0.212062	0.528483	0.622982	0.478302	0.845123	0.3286	0.950791	0.0856192	0.772227	0.251746	0.905931	0.124757	0.500813	0.0293686	0.655697	0.0337674	0.609601	0.28387	0.948956	0.772227	0.431204	0.991865	0.372019	0.961522	0.622982	0.974602	0.991865	0.0293686	0.561016	0.422392	0.469122	0.540467	0.0604878	0.0071323	0.188457	0.193635	0.432168	0.3286	0.251746	0.287531	0.150542
		N	70	70	70	70	70	70	70	70	70	70	70	70	70	70	70	70	70	70	70	70	70	70	70	70	70	70	70	70	70	70	70	70	70	70	70	70	70	70	70	70	70	70	70	70	70	70	70
	round face	Correlation Coefficient	0.159845	0.075882	1	-,581**	-0.0993399	0.09375	0.224867	0.194079	-0.0318142	0.1864	,364**	0.0263415	0.00998404	0.171266	-0.0468293	,301*	-0.019118	,422**	0.0821617	-0.0149974	-0.0311477	0.0779571	0.115222	0.0976282	0.182972	,246*	-0.0313995	0.183094	-0.00979122	-0.0897561	0.190885	-,239*	0.1633	0.0506161	0.094048	-0.0599042	0.0478353	0.0042139	,277*	0.11789	,476**	-0.114708	-0.225913	,281*	-0.0592312	,258*	0.105567
		Sig. (2-tailed)	0.184253	0.528483		1.39833e-06	0.40927	0.436129	0.0617779	0.106931	0.791573	0.121536	0.00247972	0.826799	0.933904	0.154839	0.697281	0.0123202	0.873822	0.000453168	0.494932	0.900858	0.795842	0.517269	0.338515	0.417388	0.128541	0.0411302	0.794228	0.128288	0.935178	0.455927	0.112827	0.0466532	0.17495	0.674157	0.434672	0.618765	0.69111	0.972077	0.0211842	0.327448	7.79595e-05	0.340674	0.0605765	0.0195978	0.622712	0.0320426	0.380536
		N	70	70	70	70	70	70	70	70	70	70	70	70	70	70	70	70	70	70	70	70	70	70	70	70	70	70	70	70	70	70	70	70	70	70	70	70	70	70	70	70	70	70	70	70	70	70	70
	enlarged face	Correlation Coefficient	0.13491	-0.0869713	-,581**	1	0.193161	0.153509	0.00957463	0.0296551	-0.0759203	-0.12166	-0.21434	0.111752	0.00529456	0.034171	0.149002	-0.0600896	-0.030415	-,421**	0.171242	0.145145	0.111277	0.0569834	0.0046115	0.0705177	-0.0567537	-0.0124169	0.0286772	-0.0498596	0.00389424	0.126238	-0.194019	,418**	-0.0726026	0.0755549	0.11335	0.0794185	-0.0113715	-0.0994416	-0.145145	-0.173125	-0.20575	-0.030415	,352**	-0.00310421	0.0355075	-0.0456224	0.172322
		Sig. (2-tailed)	0.262439	0.470025	1.39833e-06		0.108601	0.20226	0.936609	0.805424	0.528275	0.312216	0.0750042	0.353263	0.96492	0.776529	0.215825	0.61768	0.800542	0.000463934	0.154897	0.227947	0.35531	0.635971	0.969444	0.558034	0.637332	0.91785	0.811718	0.678753	0.974195	0.294357	0.10704	0.000517943	0.546454	0.530262	0.346421	0.509447	0.924745	0.408791	0.227947	0.15041	0.0874351	0.800542	0.00346386	0.979428	0.768034	0.704711	0.152312
		N	70	70	70	70	70	70	70	70	70	70	70	70	70	70	70	70	70	70	70	70	70	70	70	70	70	70	70	70	70	70	70	70	70	70	70	70	70	70	70	70	70	70	70	70	70	70	70
	auditive problems	Correlation Coefficient	0.135978	0.0123204	-0.0993399	0.193161	1	0.0993399	0.223057	0.0165567	0.208167	0.216506	0.14232	-0.162045	0.110554	0.187767	0.141421	0.142581	-0.096225	-0.05	-0.0192343	0.15097	0.0825123	-0.190885	-0.0109422	0.0847214	0.165074	0.176777	0.131701	0.190952	-0.0739221	-0.0589256	-0.128103	0.142581	-0.0166045	0.21702	0.0172133	0.110554	,274*	,255*	-0.0188713	-0.164317	0.0629941	-0.19245	0.159901	,265*	0.0518476	0.0721688	0.0996271
		Sig. (2-tailed)	0.25868	0.918486	0.40927	0.108601		0.40927	0.0639041	0.890612	0.0837802	0.0721078	0.237125	0.178287	0.358445	0.118829	0.240101	0.236268	0.424113	0.677899	0.87306	0.209823	0.493092	0.112827	0.927578	0.481589	0.17031	0.141991	0.27396	0.112702	0.539187	0.624507	0.287284	0.236268	0.890298	0.0714351	0.886303	0.358445	0.0228578	0.0345023	0.875437	0.172279	0.600788	0.109907	0.184101	0.0276211	0.666702	0.548854	0.407917
		N	70	70	70	70	70	70	70	70	70	70	70	70	70	70	70	70	70	70	70	70	70	70	70	70	70	70	70	70	70	70	70	70	70	70	70	70	70	70	70	70	70	70	70	70	70	70	70
	ear morphological alterations	Correlation Coefficient	,392**	0.00979122	0.09375	0.153509	0.0993399	1	,350**	0.09375	0.143164	,315**	0.159677	0.178537	0.0599042	,244*	0.210732	,239*	-0.172062	0.215237	0.185341	0.0806109	0.20328	0.143273	,265*	0.0201989	0.119104	-0.0117073	0.0313995	0.221032	-,247*	0.226342	0.0318142	0.0592312	,299*	0.211838	0.205196	,270*	0.0676291	-0.0042139	,247*	0.00906845	0.0876096	-0.0764719	-0.0211793	0.23122	-0.121038	0.100369	0.125361
		Sig. (2-tailed)	0.00113801	0.935178	0.436129	0.20226	0.40927		0.00368327	0.436129	0.234357	0.00878533	0.184714	0.138065	0.618765	0.0425272	0.0800373	0.0466532	0.152932	0.073794	0.123667	0.50311	0.0913021	0.234003	0.0275846	0.866752	0.322489	0.922529	0.794228	0.0663535	0.0400112	0.0600898	0.791573	0.622712	0.0131379	0.0784658	0.0882908	0.0251423	0.574273	0.972077	0.0398279	0.939954	0.466773	0.525283	0.86035	0.0547753	0.314698	0.404433	0.297723
		N	70	70	70	70	70	70	70	70	70	70	70	70	70	70	70	70	70	70	70	70	70	70	70	70	70	70	70	70	70	70	70	70	70	70	70	70	70	70	70	70	70	70	70	70	70	70	70
	epicanthus	Correlation Coefficient	,329**	0.150232	0.224867	0.00957463	0.223057	,350**	1	0.167419	0.182557	0.171709	,562**	-0.0847041	0.134508	,489**	0.0233667	,290*	0.0667758	,339**	0.199263	0.230112	0.227403	0.211314	,254*	0.192336	0.0413427	0.163567	0.192363	0.208233	-0.106261	-0.0369972	0.182557	0.200459	,368**	0.230112	0.0725245	0.204253	0.0798364	0.137722	,294*	0.162898	,368**	0.0667758	-0.232495	,289*	-0.159339	0.171709	,253*
		Sig. (2-tailed)	0.00625539	0.212062	0.0617779	0.936609	0.0639041	0.00368327		0.16432	0.12941	0.153775	3.05204e-06	0.481679	0.263862	4.8573e-05	0.846099	0.0158515	0.579113	0.00489925	0.0978838	0.0559462	0.0588983	0.0792064	0.0349859	0.110117	0.731284	0.174246	0.110068	0.0836815	0.377413	0.758598	0.12941	0.095885	0.00224271	0.0559462	0.546885	0.0897619	0.507221	0.25262	0.0146944	0.176014	0.00220881	0.579113	0.053452	0.0163074	0.185645	0.153775	0.0358256
		N	70	70	70	70	70	70	70	70	70	70	70	70	70	70	70	70	70	70	70	70	70	70	70	70	70	70	70	70	70	70	70	70	70	70	70	70	70	70	70	70	70	70	70	70	70	70	70
	ophtalm. anomalies	Correlation Coefficient	0.0810482	0.075882	0.194079	0.0296551	0.0165567	0.09375	0.167419	1	-0.0318142	-0.028677	0.131401	0.128781	0.00998404	0.171266	-0.128781	-0.0592312	-0.019118	0.132453	0.0821617	0.11623	,370**	0.225444	0.115222	0.0387146	,364**	-0.0468293	0.151764	0.00989695	0.075882	,252*	,302*	,301*	0.221032	,247*	0.094048	0.149761	0.1633	0.225444	0.211838	0.181369	0.162704	0.172062	-0.102367	,281*	-0.0592312	0.0430155	,279*
		Sig. (2-tailed)	0.500797	0.528483	0.106931	0.805424	0.890612	0.436129	0.16432		0.791573	0.811719	0.275053	0.28474	0.933904	0.154839	0.28474	0.622712	0.873822	0.271228	0.494932	0.334306	0.00208708	0.0611133	0.338515	0.747765	0.00248288	0.697281	0.207435	0.93448	0.528483	0.0365425	0.0120542	0.0123202	0.0663535	0.0398279	0.434672	0.213498	0.17495	0.0611133	0.0784658	0.131922	0.17653	0.152932	0.395146	0.0195978	0.622712	0.720857	0.0205808
		N	70	70	70	70	70	70	70	70	70	70	70	70	70	70	70	70	70	70	70	70	70	70	70	70	70	70	70	70	70	70	70	70	70	70	70	70	70	70	70	70	70	70	70	70	70	70	70
	promminent superciliary archs	Correlation Coefficient	0.119756	0.0591851	-0.0318142	-0.0759203	0.208167	0.143164	0.182557	-0.0318142	1	0.138675	0.233257	-0.0849208	-0.00965609	0.0984003	-0.113228	0.0747203	-0.09245	0.208167	-0.0277196	0.0906547	0.174406	0.152831	0.168207	-0.105817	0.033389	0.226455	0.042178	0.135601	-0.106533	,245*	-0.0769231	-0.0996271	0.199414	0.0906547	-0.206725	0.125529	0.0877421	0.0101887	0.0362619	0.192953	0.181568	-0.09245	-0.0682789	0.0849208	-0.0996271	0	0.0877421
		Sig. (2-tailed)	0.319848	0.622982	0.791573	0.528275	0.0837802	0.234357	0.12941	0.791573		0.249353	0.0526743	0.480558	0.936071	0.413714	0.346941	0.534814	0.442518	0.0837802	0.817893	0.451429	0.147415	0.20426	0.162344	0.379411	0.781511	0.0599611	0.726071	0.260001	0.376194	0.0415663	0.522842	0.407917	0.0976296	0.451429	0.0859457	0.297076	0.466099	0.932553	0.763251	0.108982	0.131498	0.442518	0.570601	0.480558	0.407917	1	0.466099
		N	70	70	70	70	70	70	70	70	70	70	70	70	70	70	70	70	70	70	70	70	70	70	70	70	70	70	70	70	70	70	70	70	70	70	70	70	70	70	70	70	70	70	70	70	70	70	70
	downslanted palpebral fisures	Correlation Coefficient	0.11776	-0.0853579	0.1864	-0.12166	0.216506	,315**	0.171709	-0.028677	0.138675	1	,348**	0.102062	0	,237*	-0.102062	,269*	0.0714286	0.216506	0.0499722	-0.049029	0.0857493	0.0367359	,246*	-0.0293484	0.165531	0.0291606	-0.197697	,302*	-0.0853579	-0.0170103	0	-0.067352	,273*	-0.049029	0.0745356	0.0870388	-0.0862796	0.0367359	0.049029	0.0790569	0.171457	-0.047619	0.0307729	0.0255155	-0.179605	0.107143	0.129419
		Sig. (2-tailed)	0.32798	0.478302	0.121536	0.312216	0.0721078	0.00878533	0.153775	0.811719	0.249353		0.00384288	0.396554	1	0.0494462	0.396554	0.0252295	0.55296	0.0721078	0.678068	0.683813	0.476287	0.760251	0.0406972	0.807397	0.169131	0.808605	0.100549	0.0121272	0.478302	0.887634	1	0.575843	0.0232364	0.683813	0.535825	0.469681	0.473564	0.760251	0.683813	0.511376	0.15438	0.692434	0.798245	0.832148	0.135722	0.373468	0.282358
		N	70	70	70	70	70	70	70	70	70	70	70	70	70	70	70	70	70	70	70	70	70	70	70	70	70	70	70	70	70	70	70	70	70	70	70	70	70	70	70	70	70	70	70	70	70	70	70
	hypertelorism	Correlation Coefficient	,274*	-0.0235167	,364**	-0.21434	0.14232	0.159677	,562**	0.131401	0.233257	,348**	1	0.0503179	-0.12621	,554**	0.094716	0.210952	0.183671	,435**	0.205791	,296*	,353**	0.028765	0.228648	0.130222	,241*	0.153914	0.09438	,243*	0.149764	0.0434115	0.12065	0.1198	,400**	0.163042	0.0821403	0.0858225	-0.00917463	0.177917	0.235084	0.146733	,589**	0.0870022	-0.0428369	,260*	-,336**	0.203005	,283*
		Sig. (2-tailed)	0.0226721	0.845123	0.00247972	0.0750042	0.237125	0.184714	3.05204e-06	0.275053	0.0526743	0.00384288		0.675968	0.294466	4.20448e-06	0.431416	0.0797227	0.127087	0.000299018	0.0873717	0.0140224	0.00335409	0.811152	0.0575258	0.279384	0.0453869	0.201073	0.433052	0.0437888	0.213486	0.718396	0.316248	0.319672	0.000904673	0.175631	0.495044	0.475911	0.939252	0.139438	0.0508488	0.222898	1.01426e-06	0.469867	0.721968	0.0304936	0.00525949	0.0917404	0.0188411
		N	70	70	70	70	70	70	70	70	70	70	70	70	70	70	70	70	70	70	70	70	70	70	70	70	70	70	70	70	70	70	70	70	70	70	70	70	70	70	70	70	70	70	70	70	70	70	70
	palpebral fisures size anomalies	Correlation Coefficient	0.132207	-0.117609	0.0263415	0.111752	-0.162045	0.178537	-0.0847041	0.128781	-0.0849208	0.102062	0.0503179	1	-0.159901	-0.187087	-0.125	0.0504099	-0.102062	-0.0589256	-0.173409	-0.180144	0.00875175	0.11623	0.131534	-0.137786	-0.00614341	-0.0416667	-0.214191	-0.137959	0.0348472	,319**	-0.0849208	0.0504099	,241*	0.0533761	-0.0152145	0.0888336	-0.0675117	0.11623	0.0633841	-0.0806872	-0.133631	0.0680414	-0.0753778	0.09375	-0.109985	-0.0255155	0.137959
		Sig. (2-tailed)	0.272118	0.3286	0.826799	0.353263	0.178287	0.138065	0.481679	0.28474	0.480558	0.396554	0.675968		0.184101	0.12017	0.299117	0.675409	0.396554	0.624507	0.149742	0.134552	0.942047	0.334306	0.274567	0.2524	0.959301	0.729261	0.0752067	0.251807	0.772227	0.00796606	0.480558	0.675409	0.0455701	0.657495	0.89943	0.460571	0.574938	0.334306	0.598536	0.502706	0.266991	0.571942	0.531226	0.436129	0.360923	0.832148	0.251807
		N	70	70	70	70	70	70	70	70	70	70	70	70	70	70	70	70	70	70	70	70	70	70	70	70	70	70	70	70	70	70	70	70	70	70	70	70	70	70	70	70	70	70	70	70	70	70	70
	nasal defects	Correlation Coefficient	0.12983	0.00742945	0.00998404	0.00529456	0.110554	0.0599042	0.134508	0.00998404	-0.00965609	0	-0.12621	-0.159901	1	0.185282	0.184774	0.0312653	0.0580259	-0.0301511	-0.133385	-0.147938	-,299*	0.198242	0.0395904	0.0153267	-0.0838259	,284*	,302*	-0.0250322	-0.0965829	-0.201356	0.125529	0.0312653	0.0250322	-0.0682789	0.0467099	0.151515	0.0951225	-0.159873	0.0682789	0.132116	-0.0379869	0.174078	0.17142	0.0355335	0.140694	0	-0.115148
		Sig. (2-tailed)	0.280834	0.950791	0.933904	0.96492	0.358445	0.618765	0.263862	0.933904	0.936071	1	0.294466	0.184101		0.123788	0.124821	0.795088	0.629807	0.802236	0.267869	0.219124	0.0131432	0.0996153	0.74226	0.898693	0.486234	0.0182108	0.012181	0.835281	0.422392	0.0944079	0.297076	0.795088	0.835281	0.570601	0.698015	0.208182	0.429442	0.184178	0.570601	0.272451	0.75235	0.148178	0.15447	0.767869	0.242529	1	0.338823
		N	70	70	70	70	70	70	70	70	70	70	70	70	70	70	70	70	70	70	70	70	70	70	70	70	70	70	70	70	70	70	70	70	70	70	70	70	70	70	70	70	70	70	70	70	70	70	70
	narrow nasal bridge	Correlation Coefficient	,318**	0.20694	0.171266	0.034171	0.187767	,244*	,489**	0.171266	0.0984003	,237*	,554**	-0.187087	0.185282	1	0.144841	-0.00265507	,256*	,307*	,366**	,385**	,274*	0.139023	0.192757	0.123214	-0.00533892	,266*	,286*	0.207474	0.20694	-0.00402337	0.213201	0.0902724	0.209175	0.18168	0.141036	0.185282	0.149653	0.215052	,427**	,290*	,400**	0.157683	0.189242	,293*	-0.18851	0.162611	0.209175
		Sig. (2-tailed)	0.00825559	0.0856192	0.154839	0.776529	0.118829	0.0425272	4.8573e-05	0.154839	0.413714	0.0494462	4.20448e-06	0.12017	0.123788		0.228921	0.982404	0.0332997	0.0107029	0.00233741	0.00139881	0.0229423	0.248166	0.109341	0.306076	0.964627	0.0274007	0.0175328	0.0848147	0.0856192	0.973339	0.0765643	0.45334	0.0822928	0.131261	0.241384	0.123788	0.213826	0.0740419	0.000388021	0.0160605	0.000891448	0.190258	0.115959	0.0150426	0.117376	0.176776	0.0822928
		N	70	70	70	70	70	70	70	70	70	70	70	70	70	70	70	70	70	70	70	70	70	70	70	70	70	70	70	70	70	70	70	70	70	70	70	70	70	70	70	70	70	70	70	70	70	70	70
	short philtrum	Correlation Coefficient	0.176277	-0.0348472	-0.0468293	0.149002	0.141421	0.210732	0.0233667	-0.128781	-0.113228	-0.102062	0.094716	-0.125	0.184774	0.144841	1	-0.0183309	-0.136083	-0.0235702	0.149608	0.13344	-0.070014	0.0149974	0.0309492	0.179721	0.0491473	0.0833333	0.23592	0.117412	-0.156813	-0.125	-0.113228	0.109985	0.129153	0.13344	0.0365148	0.0852803	0.0469647	-0.0899843	0.0533761	-0.0774597	0	0	,427**	0.125	-0.0183309	-0.102062	0.0469647
		Sig. (2-tailed)	0.143122	0.772227	0.697281	0.215825	0.240101	0.0800373	0.846099	0.28474	0.346941	0.396554	0.431416	0.299117	0.124821	0.228921		0.878976	0.258313	0.844775	0.213965	0.267673	0.56085	0.900858	0.797114	0.135469	0.683091	0.4888	0.0500308	0.329414	0.192717	0.299117	0.346941	0.360923	0.28335	0.267673	0.76165	0.478702	0.696449	0.454783	0.657495	0.519946	1	1	0.000388021	0.299117	0.878976	0.396554	0.696449
		N	70	70	70	70	70	70	70	70	70	70	70	70	70	70	70	70	70	70	70	70	70	70	70	70	70	70	70	70	70	70	70	70	70	70	70	70	70	70	70	70	70	70	70	70	70	70	70
	downturned corners of the mouth	Correlation Coefficient	0.155103	-0.137977	,301*	-0.0600896	0.142581	,239*	,290*	-0.0592312	0.0747203	,269*	0.210952	0.0504099	0.0312653	-0.00265507	-0.0183309	1	0.0299342	,324**	0.110695	0.0968646	0.0102674	-0.0560827	0.0748871	0.176583	0.118921	0.0733236	-0.0600896	0.229861	-0.00383268	0.125261	-0.0996271	-0.129032	0.0413234	-0.108606	0.013387	-0.187592	0.0413234	-0.0560827	0.108606	-0.127791	0.235159	-0.119737	-0.0884315	0.109985	-0.129032	,382**	-0.139466
		Sig. (2-tailed)	0.197614	0.251746	0.0123202	0.61768	0.236268	0.0466532	0.0158515	0.622712	0.534814	0.0252295	0.0797227	0.675409	0.795088	0.982404	0.878976		0.80363	0.00710804	0.357833	0.42104	0.932033	0.641317	0.533903	0.142429	0.323236	0.542477	0.61768	0.0562141	0.974602	0.298109	0.407917	0.2838	0.731404	0.366979	0.911457	0.119173	0.731404	0.641317	0.366979	0.288456	0.0507753	0.319926	0.462603	0.360923	0.2838	0.00152273	0.246662
		N	70	70	70	70	70	70	70	70	70	70	70	70	70	70	70	70	70	70	70	70	70	70	70	70	70	70	70	70	70	70	70	70	70	70	70	70	70	70	70	70	70	70	70	70	70	70	70
	lip and palate anomalies (cleft,ojival)	Correlation Coefficient	-0.11776	0.0142263	-0.019118	-0.030415	-0.096225	-0.172062	0.0667758	-0.019118	-0.09245	0.0714286	0.183671	-0.102062	0.0580259	,256*	-0.136083	0.0299342	1	0.19245	0.144364	,240*	0.0571662	-0.0367359	-0.0252699	0.0293484	0.0601929	0.116642	0.172351	0.00958662	,299*	0.0453609	-0.09245	0.179605	0.182146	0.130744	0.149071	0.0580259	,278*	0.0857171	0.196116	0.105409	0.114305	0.206349	-0.082061	-0.0680414	-0.119737	0.0714286	-0.00958662
		Sig. (2-tailed)	0.32798	0.905931	0.873822	0.800542	0.424113	0.152932	0.579113	0.873822	0.442518	0.55296	0.127087	0.396554	0.629807	0.0332997	0.258313	0.80363		0.109907	0.230458	0.0464724	0.634888	0.760251	0.83374	0.807397	0.617075	0.332593	0.152242	0.93653	0.0130784	0.706325	0.442518	0.135722	0.130275	0.27746	0.215613	0.629807	0.0209246	0.476452	0.1033	0.38125	0.342374	0.0865167	0.49546	0.571942	0.319926	0.55296	0.93653
		N	70	70	70	70	70	70	70	70	70	70	70	70	70	70	70	70	70	70	70	70	70	70	70	70	70	70	70	70	70	70	70	70	70	70	70	70	70	70	70	70	70	70	70	70	70	70	70
	micrognathia	Correlation Coefficient	0.215298	0.184805	,422**	-,421**	-0.05	0.215237	,339**	0.132453	0.208167	0.216506	,435**	-0.0589256	-0.0301511	,307*	-0.0235702	,324**	0.19245	1	-0.0192343	0.0188713	0.19803	-0.042419	0.0656532	-0.0931936	0.225891	0	0.0702403	0.132836	0.0123204	0.147314	0.0960769	-0.220352	,274*	0.0849208	0.0172133	-0.100504	0.157743	0.180281	,311**	,283*	,441**	0.096225	-0.213201	0.162045	-0.129619	0.144338	0.0415113
		Sig. (2-tailed)	0.0737112	0.124757	0.000453168	0.000463934	0.677899	0.073794	0.00489925	0.271228	0.0837802	0.0721078	0.000299018	0.624507	0.802236	0.0107029	0.844775	0.00710804	0.109907		0.87306	0.875437	0.0999788	0.724569	0.585508	0.438858	0.060602	1	0.559584	0.269845	0.918486	0.221072	0.424827	0.0671927	0.0228578	0.480558	0.886303	0.403804	0.190091	0.134257	0.00969604	0.0187386	0.000249398	0.424113	0.0765643	0.178287	0.281616	0.230544	0.730231
		N	70	70	70	70	70	70	70	70	70	70	70	70	70	70	70	70	70	70	70	70	70	70	70	70	70	70	70	70	70	70	70	70	70	70	70	70	70	70	70	70	70	70	70	70	70	70	70
	thick lower lip	Correlation Coefficient	0.153003	0.081045	0.0821617	0.171242	-0.0192343	0.185341	0.199263	0.0821617	-0.0277196	0.0499722	0.205791	-0.173409	-0.133385	,366**	0.149608	0.110695	0.144364	-0.0192343	1	,658**	,249*	-0.0134624	-0.169215	0.235634	0.0120319	0.0816043	0.171242	0.169589	0.180574	,326**	-0.0277196	,320**	0.0986874	0.200363	0.13409	0.0289968	0.0986874	0.0722072	0.180762	0.0105351	0.225367	-0.0777346	0.00410077	0.173409	-0.20344	0.133259	,300*
		Sig. (2-tailed)	0.203749	0.500813	0.494932	0.154897	0.87306	0.123667	0.0978838	0.494932	0.817893	0.678068	0.0873717	0.149742	0.267869	0.00233741	0.213965	0.357833	0.230458	0.87306		4.67161e-08	0.0382285	0.910961	0.159842	0.0503092	0.920388	0.497863	0.154897	0.15892	0.133625	0.00669945	0.817893	0.00783491	0.412353	0.0960445	0.265351	0.809659	0.412353	0.548641	0.13322	0.930265	0.0612016	0.518466	0.972826	0.149742	0.0910477	0.268322	0.0127344
		N	70	70	70	70	70	70	70	70	70	70	70	70	70	70	70	70	70	70	70	70	70	70	70	70	70	70	70	70	70	70	70	70	70	70	70	70	70	70	70	70	70	70	70	70	70	70	70
	big mouth	Correlation Coefficient	0.0744162	,262*	-0.0149974	0.145145	0.15097	0.0806109	0.230112	0.11623	0.0906547	-0.049029	,296*	-0.180144	-0.147938	,385**	0.13344	0.0968646	,240*	0.0188713	,658**	1	0.147614	-0.028818	0.0792935	0.205286	0.125918	0.0533761	0.145145	0.0639231	,262*	0.224624	-0.0362619	,302*	0.00188009	,252*	0.107196	-0.0682789	0.133486	0.22334	0.196581	0.134371	,314**	0.130744	-0.00402337	0.180144	-0.211341	0.114401	0.19929
		Sig. (2-tailed)	0.536478	0.0293686	0.900858	0.227947	0.209823	0.50311	0.0559462	0.334306	0.451429	0.683813	0.0140224	0.134552	0.219124	0.00139881	0.267673	0.42104	0.0464724	0.875437	4.67161e-08		0.220132	0.810811	0.510113	0.0881506	0.295583	0.657495	0.227947	0.595429	0.0293686	0.0620597	0.763251	0.0120259	0.98754	0.0362239	0.373231	0.570601	0.267507	0.0635678	0.102485	0.26435	0.00913576	0.27746	0.973339	0.134552	0.0791687	0.341967	0.0978385
		N	70	70	70	70	70	70	70	70	70	70	70	70	70	70	70	70	70	70	70	70	70	70	70	70	70	70	70	70	70	70	70	70	70	70	70	70	70	70	70	70	70	70	70	70	70	70	70
	teeth alterations	Correlation Coefficient	0.105467	0.0536755	-0.0311477	0.111277	0.0825123	0.20328	0.227403	,370**	0.174406	0.0857493	,353**	0.00875175	-,299*	,274*	-0.070014	0.0102674	0.0571662	0.19803	,249*	0.147614	1	0.123903	0.088842	,287*	0.201299	0.081683	,294*	,291*	0.139068	,356**	0.174406	0.100107	,400**	,344**	0.051131	,259*	0.226885	,271*	0.179379	0.14462	,262*	-0.133388	0.00703667	,298*	-,349**	0.228665	,284*
		Sig. (2-tailed)	0.380991	0.655697	0.795842	0.35531	0.493092	0.0913021	0.0588983	0.00208708	0.147415	0.476287	0.00335409	0.942047	0.0131432	0.0229423	0.56085	0.932033	0.634888	0.0999788	0.0382285	0.220132		0.303378	0.460528	0.0171671	0.0945024	0.497448	0.0146535	0.0156377	0.248014	0.00311288	0.147415	0.405664	0.000904649	0.00429144	0.671036	0.0316172	0.0594777	0.0244286	0.136214	0.229632	0.0295498	0.267861	0.953389	0.0134467	0.0037345	0.0575077	0.0181455
		N	70	70	70	70	70	70	70	70	70	70	70	70	70	70	70	70	70	70	70	70	70	70	70	70	70	70	70	70	70	70	70	70	70	70	70	70	70	70	70	70	70	70	70	70	70	70	70
	neck anomalies	Correlation Coefficient	0.105267	,256*	0.0779571	0.0569834	-0.190885	0.143273	0.211314	0.225444	0.152831	0.0367359	0.028765	0.11623	0.198242	0.139023	0.0149974	-0.0560827	-0.0367359	-0.042419	-0.0134624	-0.028818	0.123903	1	0.172666	0.0743916	-0.112773	0.209963	,292*	0.0559956	-0.073689	-0.0849851	0.152831	,290*	0.165874	0.22334	0.104049	,377**	0.0919172	-0.0391363	0.028818	,267*	0.0721479	,331**	0.0406969	0.146224	-0.171547	0.0367359	0.165874
		Sig. (2-tailed)	0.381894	0.0337674	0.517269	0.635971	0.112827	0.234003	0.0792064	0.0611133	0.20426	0.760251	0.811152	0.334306	0.0996153	0.248166	0.900858	0.641317	0.760251	0.724569	0.910961	0.810811	0.303378		0.151494	0.536613	0.348879	0.0811441	0.015419	0.641835	0.540467	0.480226	0.20426	0.0158871	0.16825	0.0635678	0.387425	0.00172392	0.445152	0.745113	0.810811	0.0264569	0.548969	0.006026	0.735323	0.224507	0.154164	0.760251	0.16825
		N	70	70	70	70	70	70	70	70	70	70	70	70	70	70	70	70	70	70	70	70	70	70	70	70	70	70	70	70	70	70	70	70	70	70	70	70	70	70	70	70	70	70	70	70	70	70	70
	single palmar crease	Correlation Coefficient	0.0922496	-0.0614742	0.115222	0.0046115	-0.0109422	,265*	,254*	0.115222	0.168207	,246*	0.228648	0.131534	0.0395904	0.192757	0.0309492	0.0748871	-0.0252699	0.0656532	-0.169215	0.0792935	0.088842	0.172666	1	-0.0489477	0.0707298	0.0928477	-0.0760898	,329**	-0.0614742	0.11348	0.0210259	-0.16339	0.204946	-0.00743376	-0.0226021	0.0395904	-0.0239831	0.0751935	0.180888	0.131852	0.132344	0.10108	-0.111979	0.139272	-0.16339	0.0568574	0.0523267
		Sig. (2-tailed)	0.443508	0.609601	0.338515	0.969444	0.927578	0.0275846	0.0349859	0.338515	0.162344	0.0406972	0.0575258	0.274567	0.74226	0.109341	0.797114	0.533903	0.83374	0.585508	0.159842	0.510113	0.460528	0.151494		0.684309	0.556851	0.440558	0.527355	0.00624323	0.609601	0.345865	0.861352	0.174711	0.0886782	0.950762	0.851075	0.74226	0.842092	0.532231	0.13295	0.273408	0.271622	0.401115	0.352287	0.247323	0.174711	0.636718	0.66381
		N	70	70	70	70	70	70	70	70	70	70	70	70	70	70	70	70	70	70	70	70	70	70	70	70	70	70	70	70	70	70	70	70	70	70	70	70	70	70	70	70	70	70	70	70	70	70	70
	breath problems	Correlation Coefficient	0.180868	-0.129013	0.0976282	0.0705177	0.0847214	0.0201989	0.192336	0.0387146	-0.105817	-0.0293484	0.130222	-0.137786	0.0153267	0.123214	0.179721	0.176583	0.0293484	-0.0931936	0.235634	0.205286	,287*	0.0743916	-0.0489477	1	0.0459307	0.191703	,258*	,470**	0.134024	-0.0119814	,236*	0.176583	0.00253216	0.138137	0.021875	0.158376	0.1207	0.0743916	0.0633126	0.0835269	0.198534	-0.166307	0.0578005	,243*	-0.192396	0.117393	0.179784
		Sig. (2-tailed)	0.132994	0.28387	0.417388	0.558034	0.481589	0.866752	0.110117	0.747765	0.379411	0.807397	0.279384	0.2524	0.898693	0.306076	0.135469	0.142429	0.807397	0.438858	0.0503092	0.0881506	0.0171671	0.536613	0.684309		0.702811	0.111294	0.0321245	9.41223e-05	0.265586	0.920721	0.0499016	0.142429	0.983219	0.251197	0.855812	0.188319	0.31605	0.536613	0.598948	0.487791	0.0991167	0.16714	0.631137	0.0438644	0.110007	0.329489	0.135334
		N	70	70	70	70	70	70	70	70	70	70	70	70	70	70	70	70	70	70	70	70	70	70	70	70	70	70	70	70	70	70	70	70	70	70	70	70	70	70	70	70	70	70	70	70	70	70	70
	cardiac anomalies	Correlation Coefficient	-0.101599	-0.00770691	0.182972	-0.0567537	0.165074	0.119104	0.0413427	,364**	0.033389	0.165531	,241*	-0.00614341	-0.0838259	-0.00533892	0.0491473	0.118921	0.0601929	0.225891	0.0120319	0.125918	0.201299	-0.112773	0.0707298	0.0459307	1	0.147442	0.199553	0.159265	-0.00770691	0.180207	0.033389	0.213517	0.204275	0.125918	0.0897303	0.0628695	0.143685	0.196801	0.0118048	0.00951734	0.144487	-0.0401286	0.0815016	0.113653	-0.0702713	-0.0601929	0.204275
		Sig. (2-tailed)	0.398698	0.948956	0.128541	0.637332	0.17031	0.322489	0.731284	0.00248288	0.781511	0.169131	0.0453869	0.959301	0.486234	0.964627	0.683091	0.323236	0.617075	0.060602	0.920388	0.295583	0.0945024	0.348879	0.556851	0.702811		0.220671	0.0973952	0.185851	0.948956	0.134417	0.781511	0.0761289	0.0897284	0.295583	0.456057	0.601508	0.23266	0.102102	0.921886	0.936987	0.230062	0.738883	0.498404	0.345132	0.559411	0.617075	0.0897284
		N	70	70	70	70	70	70	70	70	70	70	70	70	70	70	70	70	70	70	70	70	70	70	70	70	70	70	70	70	70	70	70	70	70	70	70	70	70	70	70	70	70	70	70	70	70	70	70
	difficult to feed	Correlation Coefficient	0.112176	0.0348472	,246*	-0.0124169	0.176777	-0.0117073	0.163567	-0.0468293	0.226455	0.0291606	0.153914	-0.0416667	,284*	,266*	0.0833333	0.0733236	0.116642	0	0.0816043	0.0533761	0.081683	0.209963	0.0928477	0.191703	0.147442	1	,422**	,258*	-0.0522708	-0.0277778	0	0.0733236	0.0939293	,254*	0	0.213201	,329**	-0.0149974	0.213504	0.193649	0.216354	-0.0777616	0.175882	0.145833	0.0733236	0.0291606	0.152635
		Sig. (2-tailed)	0.351438	0.772227	0.0411302	0.91785	0.141991	0.922529	0.174246	0.697281	0.0599611	0.808605	0.201073	0.729261	0.0182108	0.0274007	0.4888	0.542477	0.332593	1	0.497863	0.657495	0.497448	0.0811441	0.440558	0.111294	0.220671		0.000453475	0.0319011	0.664147	0.817517	1	0.542477	0.435252	0.0352017	1	0.0765643	0.00631761	0.900858	0.076146	0.10771	0.072308	0.518321	0.14402	0.225749	0.542477	0.808605	0.20484
		N	70	70	70	70	70	70	70	70	70	70	70	70	70	70	70	70	70	70	70	70	70	70	70	70	70	70	70	70	70	70	70	70	70	70	70	70	70	70	70	70	70	70	70	70	70	70	70
	larynx and epiglottis alterations	Correlation Coefficient	-0.0322351	0.0947597	-0.0313995	0.0286772	0.131701	0.0313995	0.192363	0.151764	0.042178	-0.197697	0.09438	-0.214191	,302*	,286*	0.23592	-0.0600896	0.172351	0.0702403	0.171242	0.145145	,294*	,292*	-0.0760898	,258*	0.199553	,422**	1	0.195065	0.0947597	0.0538064	0.160276	0.226702	0.233553	,354**	0.176826	,302*	,356**	0.135196	0.202805	0.0961805	0.126105	0.172351	0.220885	0.214191	-0.155687	-0.12166	0.172322
		Sig. (2-tailed)	0.788881	0.431204	0.794228	0.811718	0.27396	0.794228	0.110068	0.207435	0.726071	0.100549	0.433052	0.0752067	0.012181	0.0175328	0.0500308	0.61768	0.152242	0.559584	0.154897	0.227947	0.0146535	0.015419	0.527355	0.0321245	0.0973952	0.000453475		0.105161	0.431204	0.654912	0.183072	0.0596835	0.0523753	0.00328381	0.14188	0.012181	0.00310363	0.261428	0.0920604	0.424328	0.294867	0.152242	0.0665334	0.0752067	0.195932	0.312216	0.152312
		N	70	70	70	70	70	70	70	70	70	70	70	70	70	70	70	70	70	70	70	70	70	70	70	70	70	70	70	70	70	70	70	70	70	70	70	70	70	70	70	70	70	70	70	70	70	70	70
	gastro-intestinal anomalies	Correlation Coefficient	0.16821	-0.00122744	0.183094	-0.0498596	0.190952	0.221032	0.208233	0.00989695	0.135601	,302*	,243*	-0.137959	-0.0250322	0.207474	0.117412	0.229861	0.00958662	0.132836	0.169589	0.0639231	,291*	0.0559956	,329**	,470**	0.159265	,258*	0.195065	1	-0.00122744	0.142851	0.135601	0.0490715	0.157982	0.129726	0.064309	0.045058	0.0421836	0.0559956	0.19929	0.054568	0.106691	0.00958662	-0.152224	,241*	-0.131718	0.230079	0.100083
		Sig. (2-tailed)	0.162337	0.991865	0.128288	0.678753	0.112702	0.0663535	0.0836815	0.93448	0.260001	0.0121272	0.0437888	0.251807	0.835281	0.0848147	0.329414	0.0562141	0.93653	0.269845	0.15892	0.595429	0.0156377	0.641835	0.00624323	9.41223e-05	0.185851	0.0319011	0.105161		0.991865	0.235382	0.260001	0.683554	0.18942	0.281218	0.59321	0.708196	0.726036	0.641835	0.0978385	0.65035	0.375489	0.93653	0.206062	0.0455701	0.273896	0.0559816	0.405776
		N	70	70	70	70	70	70	70	70	70	70	70	70	70	70	70	70	70	70	70	70	70	70	70	70	70	70	70	70	70	70	70	70	70	70	70	70	70	70	70	70	70	70	70	70	70	70	70
	renal anomalies	Correlation Coefficient	0.0485836	0.107468	-0.00979122	0.00389424	-0.0739221	-,247*	-0.106261	0.075882	-0.106533	-0.0853579	0.149764	0.0348472	-0.0965829	0.20694	-0.156813	-0.00383268	,299*	0.0123204	0.180574	,262*	0.139068	-0.073689	-0.0614742	0.134024	-0.00770691	-0.0522708	0.0947597	-0.00122744	1	0.197468	0.0591851	-0.137977	0.00122744	-0.0306901	0.0699842	-0.200595	0.00122744	0.0360606	0.128341	0.0404888	0.0651932	,299*	-0.0945615	-0.0348472	-0.137977	0.0213395	0.00122744
		Sig. (2-tailed)	0.686532	0.372019	0.935178	0.974195	0.539187	0.0400112	0.377413	0.528483	0.376194	0.478302	0.213486	0.772227	0.422392	0.0856192	0.192717	0.974602	0.0130784	0.918486	0.133625	0.0293686	0.248014	0.540467	0.609601	0.265586	0.948956	0.664147	0.431204	0.991865		0.100945	0.622982	0.251746	0.991865	0.798776	0.561016	0.0956598	0.991865	0.764527	0.286389	0.736626	0.588139	0.0130784	0.432168	0.772227	0.251746	0.859305	0.991865
		N	70	70	70	70	70	70	70	70	70	70	70	70	70	70	70	70	70	70	70	70	70	70	70	70	70	70	70	70	70	70	70	70	70	70	70	70	70	70	70	70	70	70	70	70	70	70	70
	genitalia anomalies	Correlation Coefficient	-0.0454046	-0.00580787	-0.0897561	0.126238	-0.0589256	0.226342	-0.0369972	,252*	,245*	-0.0170103	0.0434115	,319**	-0.201356	-0.00402337	-0.125	0.125261	0.0453609	0.147314	,326**	0.224624	,356**	-0.0849851	0.11348	-0.0119814	0.180207	-0.0277778	0.0538064	0.142851	0.197468	1	-0.0188713	0.0183309	,337**	-0.00889601	-0.121716	-0.0355335	,268*	0.0899843	0.164576	0.0322749	0.0593914	-0.0680414	-0.134005	0.166667	-0.195529	-0.0170103	0.1996
		Sig. (2-tailed)	0.706056	0.961522	0.455927	0.294357	0.624507	0.0600898	0.758598	0.0365425	0.0415663	0.887634	0.718396	0.00796606	0.0944079	0.973339	0.299117	0.298109	0.706325	0.221072	0.00669945	0.0620597	0.00311288	0.480226	0.345865	0.920721	0.134417	0.817517	0.654912	0.235382	0.100945		0.875437	0.878976	0.00517643	0.941093	0.311992	0.767869	0.0259525	0.454783	0.171603	0.788626	0.621771	0.571942	0.265653	0.166225	0.104335	0.887634	0.0973173
		N	70	70	70	70	70	70	70	70	70	70	70	70	70	70	70	70	70	70	70	70	70	70	70	70	70	70	70	70	70	70	70	70	70	70	70	70	70	70	70	70	70	70	70	70	70	70	70
	analanomalies	Correlation Coefficient	0.119756	0.0591851	0.190885	-0.194019	-0.128103	0.0318142	0.182557	,302*	-0.0769231	0	0.12065	-0.0849208	0.125529	0.213201	-0.113228	-0.0996271	-0.09245	0.0960769	-0.0277196	-0.0362619	0.174406	0.152831	0.0210259	,236*	0.033389	0	0.160276	0.135601	0.0591851	-0.0188713	1	-0.0996271	-0.0239297	-0.0362619	0.140573	0.125529	-0.0239297	0.152831	0.163178	,316**	0.181568	0.09245	-0.0682789	0.0849208	-0.0996271	0	0.199414
		Sig. (2-tailed)	0.319848	0.622982	0.112827	0.10704	0.287284	0.791573	0.12941	0.0120542	0.522842	1	0.316248	0.480558	0.297076	0.0765643	0.346941	0.407917	0.442518	0.424827	0.817893	0.763251	0.147415	0.20426	0.861352	0.0499016	0.781511	1	0.183072	0.260001	0.622982	0.875437		0.407917	0.842439	0.763251	0.242934	0.297076	0.842439	0.20426	0.17527	0.00872256	0.131498	0.442518	0.570601	0.480558	0.407917	1	0.0976296
		N	70	70	70	70	70	70	70	70	70	70	70	70	70	70	70	70	70	70	70	70	70	70	70	70	70	70	70	70	70	70	70	70	70	70	70	70	70	70	70	70	70	70	70	70	70	70	70
	limb anomalies	Correlation Coefficient	0.0317256	-0.00383268	-,239*	,418**	0.142581	0.0592312	0.200459	,301*	-0.0996271	-0.067352	0.1198	0.0504099	0.0312653	0.0902724	0.109985	-0.129032	0.179605	-0.220352	,320**	,302*	0.100107	,290*	-0.16339	0.176583	0.213517	0.0733236	0.226702	0.0490715	-0.137977	0.0183309	-0.0996271	1	0.0413234	,405**	0.200805	,250*	0.0413234	0.0593817	-0.0968646	-0.0283981	-0.0587896	0.179605	0.105012	0.109985	-0.129032	-0.179605	,403**
		Sig. (2-tailed)	0.79214	0.974602	0.0466532	0.000517943	0.236268	0.622712	0.095885	0.0123202	0.407917	0.575843	0.319672	0.675409	0.795088	0.45334	0.360923	0.2838	0.135722	0.0671927	0.00783491	0.0120259	0.405664	0.0158871	0.174711	0.142429	0.0761289	0.542477	0.0596835	0.683554	0.251746	0.878976	0.407917		0.731404	0.000766086	0.0953137	0.0377397	0.731404	0.621828	0.42104	0.813516	0.625307	0.135722	0.383045	0.360923	0.2838	0.135722	0.000817606
		N	70	70	70	70	70	70	70	70	70	70	70	70	70	70	70	70	70	70	70	70	70	70	70	70	70	70	70	70	70	70	70	70	70	70	70	70	70	70	70	70	70	70	70	70	70	70	70
	alterations in hands or feet	Correlation Coefficient	0.147889	0.00122744	0.1633	-0.0726026	-0.0166045	,299*	,368**	0.221032	0.199414	,273*	,400**	,241*	0.0250322	0.209175	0.129153	0.0413234	0.182146	,274*	0.0986874	0.00188009	,400**	0.165874	0.204946	0.00253216	0.204275	0.0939293	0.233553	0.157982	0.00122744	,337**	-0.0239297	0.0413234	1	0.133486	-0.124331	0.235303	0.189413	,240*	,261*	0.13642	0.207105	-0.00958662	-0.219486	0.170247	-,320**	0.129419	0.189413
		Sig. (2-tailed)	0.219275	0.991865	0.17495	0.546454	0.890298	0.0131379	0.00224271	0.0663535	0.0976296	0.0232364	0.000904673	0.0455701	0.835281	0.0822928	0.28335	0.731404	0.130275	0.0228578	0.412353	0.98754	0.000904649	0.16825	0.0886782	0.983219	0.0897284	0.435252	0.0523753	0.18942	0.991865	0.00517643	0.842439	0.731404		0.267507	0.301712	0.0506333	0.115631	0.0463515	0.0299469	0.257135	0.0853696	0.93653	0.0682751	0.15731	0.0078083	0.282358	0.115631
		N	70	70	70	70	70	70	70	70	70	70	70	70	70	70	70	70	70	70	70	70	70	70	70	70	70	70	70	70	70	70	70	70	70	70	70	70	70	70	70	70	70	70	70	70	70	70	70
	spinal anomalies	Correlation Coefficient	0.0744162	,262*	0.0506161	0.0755549	0.21702	0.211838	0.230112	,247*	0.0906547	-0.049029	0.163042	0.0533761	-0.0682789	0.18168	0.13344	-0.108606	0.130744	0.0849208	0.200363	,252*	,344**	0.22334	-0.00743376	0.138137	0.125918	,254*	,354**	0.129726	-0.0306901	-0.00889601	-0.0362619	,405**	0.133486	1	,448**	,330**	,331**	0.139287	0.196581	0.206725	0.0998574	0.0217907	-0.00402337	0.180144	-0.211341	-0.130744	,463**
		Sig. (2-tailed)	0.536478	0.0293686	0.674157	0.530262	0.0714351	0.0784658	0.0559462	0.0398279	0.451429	0.683813	0.175631	0.657495	0.570601	0.131261	0.267673	0.366979	0.27746	0.480558	0.0960445	0.0362239	0.00429144	0.0635678	0.950762	0.251197	0.295583	0.0352017	0.00328381	0.281218	0.798776	0.941093	0.763251	0.000766086	0.267507		0.000196368	0.00611953	0.00598451	0.24727	0.102485	0.0859457	0.406834	0.856362	0.973339	0.134552	0.0791687	0.27746	0.000122119
		N	70	70	70	70	70	70	70	70	70	70	70	70	70	70	70	70	70	70	70	70	70	70	70	70	70	70	70	70	70	70	70	70	70	70	70	70	70	70	70	70	70	70	70	70	70	70	70
	scoliosis	Correlation Coefficient	0.0760702	0.0699842	0.094048	0.11335	0.0172133	0.205196	0.0725245	0.094048	-0.206725	0.0745356	0.0821403	-0.0152145	0.0467099	0.141036	0.0365148	0.013387	0.149071	0.0172133	0.13409	0.107196	0.051131	0.104049	-0.0226021	0.021875	0.0897303	0	0.176826	0.064309	0.0699842	-0.121716	0.140573	0.200805	-0.124331	,448**	1	0.11937	-0.00428727	-0.125954	0.0974509	-0.00942809	-0.03253	0.149071	0.0733976	0.0152145	-0.174031	-0.0745356	0.2358
		Sig. (2-tailed)	0.527461	0.561016	0.434672	0.346421	0.886303	0.0882908	0.546885	0.434672	0.0859457	0.535825	0.495044	0.89943	0.698015	0.241384	0.76165	0.911457	0.215613	0.886303	0.265351	0.373231	0.671036	0.387425	0.851075	0.855812	0.456057	1	0.14188	0.59321	0.561016	0.311992	0.242934	0.0953137	0.301712	0.000196368		0.321412	0.971591	0.295444	0.418235	0.937577	0.786995	0.215613	0.54207	0.89943	0.148287	0.535825	0.050148
		N	70	70	70	70	70	70	70	70	70	70	70	70	70	70	70	70	70	70	70	70	70	70	70	70	70	70	70	70	70	70	70	70	70	70	70	70	70	70	70	70	70	70	70	70	70	70	70
	joint dislocation includes hip	Correlation Coefficient	0.12983	-0.0965829	-0.0599042	0.0794185	0.110554	,270*	0.204253	0.149761	0.125529	0.0870388	0.0858225	0.0888336	0.151515	0.185282	0.0852803	-0.187592	0.0580259	-0.100504	0.0289968	-0.0682789	,259*	,377**	0.0395904	0.158376	0.0628695	0.213201	,302*	0.045058	-0.200595	-0.0355335	0.125529	,250*	0.235303	,330**	0.11937	1	0.235303	0.198242	-0.0113798	-0.0220193	0.0379869	-0.0580259	,321**	0.159901	-0.0781632	0	0.0951225
		Sig. (2-tailed)	0.280834	0.422392	0.618765	0.509447	0.358445	0.0251423	0.0897619	0.213498	0.297076	0.469681	0.475911	0.460571	0.208182	0.123788	0.478702	0.119173	0.629807	0.403804	0.809659	0.570601	0.0316172	0.00172392	0.74226	0.188319	0.601508	0.0765643	0.012181	0.708196	0.0956598	0.767869	0.297076	0.0377397	0.0506333	0.00611953	0.321412		0.0506333	0.0996153	0.92469	0.854872	0.75235	0.629807	0.00758851	0.184101	0.516163	1	0.429442
		N	70	70	70	70	70	70	70	70	70	70	70	70	70	70	70	70	70	70	70	70	70	70	70	70	70	70	70	70	70	70	70	70	70	70	70	70	70	70	70	70	70	70	70	70	70	70	70
	joint laxity	Correlation Coefficient	-0.0101603	0.0871483	0.0478353	-0.0113715	,274*	0.0676291	0.0798364	0.1633	0.0877421	-0.0862796	-0.00917463	-0.0675117	0.0951225	0.149653	0.0469647	0.0413234	,278*	0.157743	0.0986874	0.133486	0.226885	0.0919172	-0.0239831	0.1207	0.143685	,329**	,356**	0.0421836	0.00122744	,268*	-0.0239297	0.0413234	0.189413	,331**	-0.00428727	0.235303	1	0.165874	0.0639231	0.200083	0.207105	-0.201319	0.0283208	,273*	-0.139466	0.0575197	0.131514
		Sig. (2-tailed)	0.93274	0.469122	0.69111	0.924745	0.0228578	0.574273	0.507221	0.17495	0.466099	0.473564	0.939252	0.574938	0.429442	0.213826	0.696449	0.731404	0.0209246	0.190091	0.412353	0.267507	0.0594777	0.445152	0.842092	0.31605	0.23266	0.00631761	0.00310363	0.726036	0.991865	0.0259525	0.842439	0.731404	0.115631	0.00598451	0.971591	0.0506333		0.16825	0.595429	0.0965104	0.0853696	0.0944688	0.814015	0.0233561	0.246662	0.632796	0.274642
		N	70	70	70	70	70	70	70	70	70	70	70	70	70	70	70	70	70	70	70	70	70	70	70	70	70	70	70	70	70	70	70	70	70	70	70	70	70	70	70	70	70	70	70	70	70	70	70
	cavus feet	Correlation Coefficient	-0.197555	-0.073689	0.0042139	-0.0994416	,255*	-0.0042139	0.137722	0.225444	0.0101887	0.0367359	0.177917	0.11623	-0.159873	0.215052	-0.0899843	-0.0560827	0.0857171	0.180281	0.0722072	0.22334	,271*	-0.0391363	0.0751935	0.0743916	0.196801	-0.0149974	0.135196	0.0559956	0.0360606	0.0899843	0.152831	0.0593817	,240*	0.139287	-0.125954	0.198242	0.165874	1	,281*	0.104552	0.152312	0.0857171	-0.117569	0.146224	-0.171547	0.0367359	0.165874
		Sig. (2-tailed)	0.100793	0.540467	0.972077	0.408791	0.0345023	0.972077	0.25262	0.0611133	0.932553	0.760251	0.139438	0.334306	0.184178	0.0740419	0.454783	0.641317	0.476452	0.134257	0.548641	0.0635678	0.0244286	0.745113	0.532231	0.536613	0.102102	0.900858	0.261428	0.641835	0.764527	0.454783	0.20426	0.621828	0.0463515	0.24727	0.295444	0.0996153	0.16825		0.0195978	0.385134	0.205799	0.476452	0.328767	0.224507	0.154164	0.760251	0.16825
		N	70	70	70	70	70	70	70	70	70	70	70	70	70	70	70	70	70	70	70	70	70	70	70	70	70	70	70	70	70	70	70	70	70	70	70	70	70	70	70	70	70	70	70	70	70	70	70
	MRI images	Correlation Coefficient	0.105209	0.225991	,277*	-0.145145	-0.0188713	,247*	,294*	0.211838	0.0362619	0.049029	0.235084	0.0633841	0.0682789	,427**	0.0533761	0.108606	0.196116	,311**	0.180762	0.196581	0.179379	0.028818	0.180888	0.0633126	0.0118048	0.213504	0.202805	0.19929	0.128341	0.164576	0.163178	-0.0968646	,261*	0.196581	0.0974509	-0.0113798	0.0639231	,281*	1	,372**	,328**	0.196116	-0.136795	0.170136	-0.1996	0.130744	0.195529
		Sig. (2-tailed)	0.382155	0.0604878	0.0211842	0.227947	0.875437	0.0398279	0.0146944	0.0784658	0.763251	0.683813	0.0508488	0.598536	0.570601	0.000388021	0.657495	0.366979	0.1033	0.00969604	0.13322	0.102485	0.136214	0.810811	0.13295	0.598948	0.921886	0.076146	0.0920604	0.0978385	0.286389	0.171603	0.17527	0.42104	0.0299469	0.102485	0.418235	0.92469	0.595429	0.0195978		0.00199531	0.00642181	0.1033	0.25583	0.15758	0.0973173	0.27746	0.104335
		N	70	70	70	70	70	70	70	70	70	70	70	70	70	70	70	70	70	70	70	70	70	70	70	70	70	70	70	70	70	70	70	70	70	70	70	70	70	70	70	70	70	70	70	70	70	70	70
	Anomalies in MRI images	Correlation Coefficient	-0.0744782	,324**	0.11789	-0.173125	-0.164317	0.00906845	0.162898	0.181369	0.192953	0.0790569	0.146733	-0.0806872	0.132116	,290*	-0.0774597	-0.127791	0.105409	,283*	0.0105351	0.134371	0.14462	,267*	0.131852	0.0835269	0.00951734	0.193649	0.0961805	0.054568	0.0404888	0.0322749	,316**	-0.0283981	0.13642	0.206725	-0.00942809	-0.0220193	0.200083	0.104552	,372**	1	,276*	0.105409	-0.0194625	0.0806872	-0.127791	0.0790569	0.200083
		Sig. (2-tailed)	0.536139	0.0071323	0.327448	0.15041	0.172279	0.939954	0.176014	0.131922	0.108982	0.511376	0.222898	0.502706	0.272451	0.0160605	0.519946	0.288456	0.38125	0.0187386	0.930265	0.26435	0.229632	0.0264569	0.273408	0.487791	0.936987	0.10771	0.424328	0.65035	0.736626	0.788626	0.00872256	0.813516	0.257135	0.0859457	0.937577	0.854872	0.0965104	0.385134	0.00199531		0.0218569	0.38125	0.871568	0.502706	0.288456	0.511376	0.0965104
		N	70	70	70	70	70	70	70	70	70	70	70	70	70	70	70	70	70	70	70	70	70	70	70	70	70	70	70	70	70	70	70	70	70	70	70	70	70	70	70	70	70	70	70	70	70	70	70
	hypotonia	Correlation Coefficient	0.231277	0.158326	,476**	-0.20575	0.0629941	0.0876096	,368**	0.162704	0.181568	0.171457	,589**	-0.133631	-0.0379869	,400**	0	0.235159	0.114305	,441**	0.225367	,314**	,262*	0.0721479	0.132344	0.198534	0.144487	0.216354	0.126105	0.106691	0.0651932	0.0593914	0.181568	-0.0587896	0.207105	0.0998574	-0.03253	0.0379869	0.207105	0.152312	,328**	,276*	1	-0.197435	0.0268608	,356**	-,353**	,249*	,333**
		Sig. (2-tailed)	0.0547156	0.188457	7.79595e-05	0.0874351	0.600788	0.466773	0.00220881	0.17653	0.131498	0.15438	1.01426e-06	0.266991	0.75235	0.000891448	1	0.0507753	0.342374	0.000249398	0.0612016	0.00913576	0.0295498	0.548969	0.271622	0.0991167	0.230062	0.072308	0.294867	0.375489	0.588139	0.621771	0.131498	0.625307	0.0853696	0.406834	0.786995	0.75235	0.0853696	0.205799	0.00642181	0.0218569		0.101001	0.82344	0.00307588	0.00338896	0.0383023	0.00572764
		N	70	70	70	70	70	70	70	70	70	70	70	70	70	70	70	70	70	70	70	70	70	70	70	70	70	70	70	70	70	70	70	70	70	70	70	70	70	70	70	70	70	70	70	70	70	70	70
	hypertonia	Correlation Coefficient	0.0130845	0.15649	-0.114708	-0.030415	-0.19245	-0.0764719	0.0667758	0.172062	-0.09245	-0.047619	0.0870022	0.0680414	0.174078	0.157683	0	-0.119737	0.206349	0.096225	-0.0777346	0.130744	-0.133388	,331**	0.10108	-0.166307	-0.0401286	-0.0777616	0.172351	0.00958662	,299*	-0.0680414	0.09245	0.179605	-0.00958662	0.0217907	0.149071	-0.0580259	-0.201319	0.0857171	0.196116	0.105409	-0.197435	1	-0.082061	-0.0680414	0.0299342	-0.166667	-0.00958662
		Sig. (2-tailed)	0.91345	0.193635	0.340674	0.800542	0.109907	0.525283	0.579113	0.152932	0.442518	0.692434	0.469867	0.571942	0.148178	0.190258	1	0.319926	0.0865167	0.424113	0.518466	0.27746	0.267861	0.006026	0.401115	0.16714	0.738883	0.518321	0.152242	0.93653	0.0130784	0.571942	0.442518	0.135722	0.93653	0.856362	0.215613	0.629807	0.0944688	0.476452	0.1033	0.38125	0.101001		0.49546	0.571942	0.80363	0.166225	0.93653
		N	70	70	70	70	70	70	70	70	70	70	70	70	70	70	70	70	70	70	70	70	70	70	70	70	70	70	70	70	70	70	70	70	70	70	70	70	70	70	70	70	70	70	70	70	70	70	70
	seizures	Correlation Coefficient	-0.0628129	-0.0945615	-0.225913	,352**	0.159901	-0.0211793	-0.232495	-0.102367	-0.0682789	0.0307729	-0.0428369	-0.0753778	0.17142	0.189242	,427**	-0.0884315	-0.082061	-0.213201	0.00410077	-0.00402337	0.00703667	0.0406969	-0.111979	0.0578005	0.0815016	0.175882	0.220885	-0.152224	-0.0945615	-0.134005	-0.0682789	0.105012	-0.219486	-0.00402337	0.0733976	,321**	0.0283208	-0.117569	-0.136795	-0.0194625	0.0268608	-0.082061	1	0.0753778	0.105012	-0.123091	0.0283208
		Sig. (2-tailed)	0.601835	0.432168	0.0605765	0.00346386	0.184101	0.86035	0.053452	0.395146	0.570601	0.798245	0.721968	0.531226	0.15447	0.115959	0.000388021	0.462603	0.49546	0.0765643	0.972826	0.973339	0.953389	0.735323	0.352287	0.631137	0.498404	0.14402	0.0665334	0.206062	0.432168	0.265653	0.570601	0.383045	0.0682751	0.973339	0.54207	0.00758851	0.814015	0.328767	0.25583	0.871568	0.82344	0.49546		0.531226	0.383045	0.306556	0.814015
		N	70	70	70	70	70	70	70	70	70	70	70	70	70	70	70	70	70	70	70	70	70	70	70	70	70	70	70	70	70	70	70	70	70	70	70	70	70	70	70	70	70	70	70	70	70	70	70
	developmental delay	Correlation Coefficient	,288*	0.117609	,281*	-0.00310421	,265*	0.23122	,289*	,281*	0.0849208	0.0255155	,260*	0.09375	0.0355335	,293*	0.125	0.109985	-0.0680414	0.162045	0.173409	0.180144	,298*	0.146224	0.139272	,243*	0.113653	0.145833	0.214191	,241*	-0.0348472	0.166667	0.0849208	0.109985	0.170247	0.180144	0.0152145	0.159901	,273*	0.146224	0.170136	0.0806872	,356**	-0.0680414	0.0753778	1	0.109985	0.153093	0.170247
		Sig. (2-tailed)	0.016572	0.3286	0.0195978	0.979428	0.0276211	0.0547753	0.0163074	0.0195978	0.480558	0.832148	0.0304936	0.436129	0.767869	0.0150426	0.299117	0.360923	0.571942	0.178287	0.149742	0.134552	0.0134467	0.224507	0.247323	0.0438644	0.345132	0.225749	0.0752067	0.0455701	0.772227	0.166225	0.480558	0.360923	0.15731	0.134552	0.89943	0.184101	0.0233561	0.224507	0.15758	0.502706	0.00307588	0.571942	0.531226		0.360923	0.203484	0.15731
		N	70	70	70	70	70	70	70	70	70	70	70	70	70	70	70	70	70	70	70	70	70	70	70	70	70	70	70	70	70	70	70	70	70	70	70	70	70	70	70	70	70	70	70	70	70	70	70
	light ID	Correlation Coefficient	0.0317256	-0.137977	-0.0592312	0.0355075	0.0518476	-0.121038	-0.159339	-0.0592312	-0.0996271	-0.179605	-,336**	-0.109985	0.140694	-0.18851	-0.0183309	-0.129032	-0.119737	-0.129619	-0.20344	-0.211341	-,349**	-0.171547	-0.16339	-0.192396	-0.0702713	0.0733236	-0.155687	-0.131718	-0.137977	-0.195529	-0.0996271	-0.129032	-,320**	-0.211341	-0.174031	-0.0781632	-0.139466	-0.171547	-0.1996	-0.127791	-,353**	0.0299342	0.105012	0.109985	1	-0.179605	-,320**
		Sig. (2-tailed)	0.79214	0.251746	0.622712	0.768034	0.666702	0.314698	0.185645	0.622712	0.407917	0.135722	0.00525949	0.360923	0.242529	0.117376	0.878976	0.2838	0.319926	0.281616	0.0910477	0.0791687	0.0037345	0.154164	0.174711	0.110007	0.559411	0.542477	0.195932	0.273896	0.251746	0.104335	0.407917	0.2838	0.0078083	0.0791687	0.148287	0.516163	0.246662	0.154164	0.0973173	0.288456	0.00338896	0.80363	0.383045	0.360923		0.135722	0.0078083
		N	70	70	70	70	70	70	70	70	70	70	70	70	70	70	70	70	70	70	70	70	70	70	70	70	70	70	70	70	70	70	70	70	70	70	70	70	70	70	70	70	70	70	70	70	70	70	70
	moderate ID	Correlation Coefficient	0.215894	0.128037	,258*	-0.0456224	0.0721688	0.100369	0.171709	0.0430155	0	0.107143	0.203005	-0.0255155	0	0.162611	-0.102062	,382**	0.0714286	0.144338	0.133259	0.114401	0.228665	0.0367359	0.0568574	0.117393	-0.0601929	0.0291606	-0.12166	0.230079	0.0213395	-0.0170103	0	-0.179605	0.129419	-0.130744	-0.0745356	0	0.0575197	0.0367359	0.130744	0.0790569	,249*	-0.166667	-0.123091	0.153093	-0.179605	1	-,446**
		Sig. (2-tailed)	0.0729171	0.287531	0.0320426	0.704711	0.548854	0.404433	0.153775	0.720857	1	0.373468	0.0917404	0.832148	1	0.176776	0.396554	0.00152273	0.55296	0.230544	0.268322	0.341967	0.0575077	0.760251	0.636718	0.329489	0.617075	0.808605	0.312216	0.0559816	0.859305	0.887634	1	0.135722	0.282358	0.27746	0.535825	1	0.632796	0.760251	0.27746	0.511376	0.0383023	0.166225	0.306556	0.203484	0.135722		0.000213141
		N	70	70	70	70	70	70	70	70	70	70	70	70	70	70	70	70	70	70	70	70	70	70	70	70	70	70	70	70	70	70	70	70	70	70	70	70	70	70	70	70	70	70	70	70	70	70	70
	severe ID	Correlation Coefficient	0.0688643	0.173069	0.105567	0.172322	0.0996271	0.125361	,253*	,279*	0.0877421	0.129419	,283*	0.137959	-0.115148	0.209175	0.0469647	-0.139466	-0.00958662	0.0415113	,300*	0.19929	,284*	0.165874	0.0523267	0.179784	0.204275	0.152635	0.172322	0.100083	0.00122744	0.1996	0.199414	,403**	0.189413	,463**	0.2358	0.0951225	0.131514	0.165874	0.195529	0.200083	,333**	-0.00958662	0.0283208	0.170247	-,320**	-,446**	1
		Sig. (2-tailed)	0.567302	0.150542	0.380536	0.152312	0.407917	0.297723	0.0358256	0.0205808	0.466099	0.282358	0.0188411	0.251807	0.338823	0.0822928	0.696449	0.246662	0.93653	0.730231	0.0127344	0.0978385	0.0181455	0.16825	0.66381	0.135334	0.0897284	0.20484	0.152312	0.405776	0.991865	0.0973173	0.0976296	0.000817606	0.115631	0.000122119	0.050148	0.429442	0.274642	0.16825	0.104335	0.0965104	0.00572764	0.93653	0.814015	0.15731	0.0078083	0.000213141
		N	70	70	70	70	70	70	70	70	70	70	70	70	70	70	70	70	70	70	70	70	70	70	70	70	70	70	70	70	70	70	70	70	70	70	70	70	70	70	70	70	70	70	70	70	70	70	70
	behaviour anomalies	Correlation Coefficient	,248*	0.0539851	-0.0544107	,308*	0.228218	0.181369	,281*	0.136027	0.175412	-0.0790569	0.11005	-0.0322749	0.176154	,299*	,258*	0.0283981	0.105409	0.100416	0.210701	0.155043	,298*	0.220721	0.119866	-0.0185615	0.057104	,387**	,375**	0.13642	-0.0404888	0.193649	0.0526235	0.127791	,246*	0.227397	0.207418	0.176154	,246*	0.0580846	,279*	0.12	0.0690066	0.105409	0.1557	,371**	0.127791	0.158114	0.118231
		Sig. (2-tailed)	0.0391881	0.65384	0.651291	0.0105703	0.0579972	0.131922	0.0197856	0.258508	0.145095	0.511376	0.360641	0.788626	0.1434	0.0129478	0.031972	0.813516	0.38125	0.404215	0.0800807	0.197785	0.0132234	0.0667357	0.319405	0.877465	0.635256	0.00129475	0.00183417	0.257135	0.736626	0.10771	0.662022	0.288456	0.0413761	0.058905	0.0848988	0.1434	0.0413761	0.62946	0.0204386	0.318864	0.566501	0.38125	0.195894	0.0020486	0.288456	0.189051	0.326052
		N	70	70	70	70	70	70	70	70	70	70	70	70	70	70	70	70	70	70	70	70	70	70	70	70	70	70	70	70	70	70	70	70	70	70	70	70	70	70	70	70	70	70	70	70	70	70	70
	Autism	Correlation Coefficient	0.0485836	-0.0200364	-0.181138	0.0947597	0.0123204	0.00979122	-,277*	-0.00979122	-0.106533	0.0213395	-0.196798	0.187304	0.215454	0.0302839	,331**	-0.137977	0.0142263	0.0123204	-0.118013	-0.0306901	-0.11711	-0.073689	0.0517677	-0.129013	-0.00770691	0.121965	0.0947597	-0.0871483	-0.0200364	-0.00580787	-0.106533	-0.137977	0.00122744	-0.0306901	-0.108157	0.111442	,259*	0.0360606	-0.0669603	0.134963	-0.214206	0.15649	,273*	0.117609	,264*	-0.0853579	-0.170614
		Sig. (2-tailed)	0.686532	0.867815	0.132416	0.431204	0.918486	0.935178	0.0212751	0.935178	0.376194	0.859305	0.102107	0.119741	0.0735027	0.801383	0.00596141	0.251746	0.905931	0.918486	0.326944	0.798776	0.330658	0.540467	0.667185	0.28387	0.948956	0.311003	0.431204	0.469122	0.867815	0.961522	0.376194	0.251746	0.991865	0.798776	0.36896	0.354599	0.0314499	0.764527	0.578065	0.262252	0.0751856	0.193635	0.0232571	0.3286	0.0280398	0.478302	0.156416
		N	70	70	70	70	70	70	70	70	70	70	70	70	70	70	70	70	70	70	70	70	70	70	70	70	70	70	70	70	70	70	70	70	70	70	70	70	70	70	70	70	70	70	70	70	70	70	70
	Hyperactivity	Correlation Coefficient	0.153003	-0.118013	0.0821617	0.100314	0.0480858	0.0515899	0.132524	0.0821617	-0.0277196	0.0499722	0.0705293	0.18361	0.0289968	-0.0472787	-0.136007	0.215407	0.144364	0.115406	,301*	0.124138	,249*	-0.0134624	-0.169215	0.0987513	0.082218	0.217612	0.171242	0.10252	0.081045	,247*	-0.157078	0.110695	0.232826	0.200363	0.13409	0.110188	,300*	-0.0134624	0.104537	0.0105351	0.152668	-0.0777346	-0.139426	0.173409	0.00598352	0.216546	0.0316183
		Sig. (2-tailed)	0.203749	0.326944	0.494932	0.404694	0.689576	0.66826	0.270972	0.494932	0.817893	0.678068	0.557969	0.127215	0.809659	0.694521	0.258577	0.0735661	0.230458	0.337743	0.0124741	0.302462	0.0382285	0.910961	0.159842	0.412051	0.494636	0.0706661	0.154897	0.394439	0.500813	0.0401309	0.191966	0.357833	0.0531138	0.0960445	0.265351	0.360039	0.0127344	0.910961	0.385202	0.930265	0.204743	0.518466	0.246798	0.149742	0.960359	0.0720552	0.792827
		N	70	70	70	70	70	70	70	70	70	70	70	70	70	70	70	70	70	70	70	70	70	70	70	70	70	70	70	70	70	70	70	70	70	70	70	70	70	70	70	70	70	70	70	70	70	70	70
	aggressive and selfmutilation	Correlation Coefficient	0.0195844	-0.0413344	0.0976282	0.00803366	-0.0338886	0.138026	0.192336	0.215455	0.00813977	0.117393	0.189801	0.0718885	0.0868512	0.183953	0.0119814	0.176583	0.225004	,322**	0.0987513	-0.0633126	0.228172	0.0743916	0.106795	-0.0852713	0.10776	-0.0479257	0.133002	0.115636	-0.129013	0.127802	0.122097	,269*	,298*	,272*	0.205625	0.0153267	0.1207	0.225331	0.197612	0.213458	0.134491	0.127176	-0.0686381	,243*	-0.100151	-0.0293484	,357**
		Sig. (2-tailed)	0.87077	0.731336	0.417388	0.946795	0.778327	0.251576	0.110117	0.0735012	0.946093	0.329489	0.114887	0.550407	0.470639	0.126506	0.920721	0.142429	0.0616194	0.00748974	0.412051	0.598948	0.0580477	0.536613	0.375022	0.478749	0.37072	0.690556	0.269248	0.336783	0.28387	0.288417	0.310482	0.0255459	0.0133247	0.0236343	0.0876275	0.898693	0.31605	0.0612425	0.100696	0.0762101	0.263923	0.290783	0.568575	0.0438644	0.405455	0.807397	0.00301938
		N	70	70	70	70	70	70	70	70	70	70	70	70	70	70	70	70	70	70	70	70	70	70	70	70	70	70	70	70	70	70	70	70	70	70	70	70	70	70	70	70	70	70	70	70	70	70	70
	sterotypes and repetitive movements	Correlation Coefficient	0.0688643	-0.0846934	0.0478353	0.233553	0.157743	,299*	,253*	0.105567	-0.0239297	0.0575197	0.165977	0.0352235	0.165213	,328**	0.0469647	0.131718	0.182146	0.215859	,300*	0.19929	,284*	-0.0559956	0.0523267	0.00253216	0.143685	0.211341	,295*	0.100083	0.0871483	0.13111	-0.0239297	0.131718	,247*	,397**	0.2358	0.0951225	0.189413	,314**	,327**	0.00909467	0.144346	0.182146	0.0283208	0.170247	-0.0490715	-0.0143799	,305*
		Sig. (2-tailed)	0.567302	0.481734	0.69111	0.0523753	0.190091	0.0131379	0.0358256	0.380536	0.842439	0.632796	0.167984	0.769837	0.169951	0.00640341	0.696449	0.273896	0.130275	0.0729638	0.0127344	0.0978385	0.0181455	0.641835	0.66381	0.983219	0.23266	0.0791687	0.0143389	0.405776	0.469122	0.276119	0.842439	0.273896	0.0399441	0.000983407	0.050148	0.429442	0.115631	0.00914712	0.00657981	0.93978	0.230517	0.130275	0.814015	0.15731	0.683554	0.90492	0.011236
		N	70	70	70	70	70	70	70	70	70	70	70	70	70	70	70	70	70	70	70	70	70	70	70	70	70	70	70	70	70	70	70	70	70	70	70	70	70	70	70	70	70	70	70	70	70	70	70
	frustration intolerance	Correlation Coefficient	0.169441	-0.118612	0.125482	0.0917222	0.170697	0.0525668	0.103226	0.0661325	0.1312	-0.0147828	-0.0137188	-0.129754	0.174988	0.162587	0.0241402	0.00265507	0.0394208	0.110953	0.185175	0.0212604	0.199438	-0.062995	0.0425859	0.0590038	0.0676264	,398**	0.154669	0.149653	-0.0302839	0.00402337	0.0164001	0.00265507	0.147953	0.156554	-0.0176295	0.174988	,327**	0.16509	0.114033	0.16829	0.116131	-0.157683	0.065507	0.235367	,281*	-0.0147828	0.147953
		Sig. (2-tailed)	0.159285	0.324494	0.297257	0.446119	0.156215	0.662363	0.391191	0.582774	0.275787	0.902269	0.909272	0.281116	0.146068	0.176839	0.841071	0.982404	0.743325	0.356713	0.124005	0.859821	0.0975887	0.600783	0.72353	0.624047	0.574289	0.000937495	0.198871	0.213826	0.801383	0.973339	0.89164	0.982404	0.219076	0.193452	0.883573	0.146068	0.00668283	0.170268	0.343521	0.162135	0.334715	0.190258	0.586344	0.0505704	0.0193978	0.902269	0.219076
		N	70	70	70	70	70	70	70	70	70	70	70	70	70	70	70	70	70	70	70	70	70	70	70	70	70	70	70	70	70	70	70	70	70	70	70	70	70	70	70	70	70	70	70	70	70	70	70
	uncontrolled laughs	Correlation Coefficient	-0.161369	0.0404888	0.0544107	0.0288542	,347**	0.00906845	0.0995485	0.0544107	0.192953	0.158114	0.210929	-0.193649	-0.176154	0.158941	0.0129099	0.0709952	,316**	0.219089	0.231772	,279*	,271*	-0.139403	-0.0359597	-0.0464038	0.14276	0.193649	0.163507	0.054568	0.0404888	,258*	-0.0526235	0.0709952	0.13642	,424**	,255*	0.0550482	,455**	0.185871	0.155043	0.09	,276*	-0.105409	-0.0194625	0.0806872	-0.127791	-0.0790569	,327**
		Sig. (2-tailed)	0.180104	0.736626	0.651291	0.810578	0.00395796	0.939954	0.408287	0.651291	0.108982	0.189051	0.0797548	0.10771	0.1434	0.186747	0.9146	0.555371	0.00861957	0.0687757	0.0541994	0.0204386	0.0242939	0.246877	0.765166	0.699897	0.23568	0.10771	0.174403	0.65035	0.736626	0.031972	0.662022	0.555371	0.257135	0.00043118	0.0344708	0.647481	0.000158538	0.122599	0.197785	0.454704	0.0218569	0.38125	0.871568	0.502706	0.288456	0.511376	0.006535
		N	70	70	70	70	70	70	70	70	70	70	70	70	70	70	70	70	70	70	70	70	70	70	70	70	70	70	70	70	70	70	70	70	70	70	70	70	70	70	70	70	70	70	70	70	70	70	70
	sleeping problems	Correlation Coefficient	0.0765455	-0.075882	0.151316	0.0313995	0.215237	-0.0361842	0.11982	0.0361842	-0.0795356	0.100369	,276*	-0.0263415	0.199681	,244*	0.210732	0.149366	0.019118	0.0993399	0.0515899	-0.0506161	0.0311477	-0.0042139	0.0369579	0.0791125	0.119104	,281*	0.153509	0.1633	0.00979122	-0.183415	0.143164	0.149366	-0.105567	0.146224	0.145347	0.0599042	0.125361	0.0695293	0.11623	0.199506	,275*	0.019118	0.225913	0.23122	-0.0309032	-0.0430155	,299*
		Sig. (2-tailed)	0.524884	0.528483	0.208781	0.794228	0.073794	0.763743	0.319592	0.763743	0.508823	0.404433	0.0218174	0.826799	0.0971817	0.0425272	0.0800373	0.214708	0.873822	0.40927	0.66826	0.674157	0.795842	0.972077	0.758847	0.51108	0.322489	0.0195978	0.20226	0.17495	0.935178	0.127619	0.234357	0.214708	0.380536	0.224507	0.2273	0.618765	0.297723	0.563565	0.334306	0.0974748	0.0221852	0.873822	0.0605765	0.0547753	0.797409	0.720857	0.0131379
		N	70	70	70	70	70	70	70	70	70	70	70	70	70	70	70	70	70	70	70	70	70	70	70	70	70	70	70	70	70	70	70	70	70	70	70	70	70	70	70	70	70	70	70	70	70	70	70
	cephalic support	Correlation Coefficient	0.0895311	0.138476	0.0442194	0.1534	,334**	0.213727	,319**	0.0442194	0.169286	-0.0963739	0.0735994	-,272*	0.162173	,262*	0.157378	0.0173093	-0.11779	0.0741887	,271*	0.138603	0.143243	0.126274	0.0219183	0.0216845	0.0348062	,433**	,359**	0.167226	-0.149444	0.0262296	0.0445488	0.11828	-0.0378799	0.212105	0.119721	0.162173	0.220812	0.126274	,376**	0.101587	0.231336	-0.0107082	0.150262	,272*	0.219251	-0.0160623	,285*
		Sig. (2-tailed)	0.457057	0.250035	0.713385	0.20258	0.00555152	0.0758402	0.00805086	0.713385	0.159667	0.423397	0.54096	0.02379	0.177944	0.0294431	0.191118	0.885673	0.327857	0.537725	0.0245022	0.249598	0.234101	0.294221	0.85553	0.857054	0.772488	0.00032437	0.00289545	0.164808	0.214467	0.827523	0.711345	0.32585	0.753024	0.0780897	0.319989	0.177944	0.0666239	0.294221	0.00179299	0.398756	0.0546539	0.929122	0.211968	0.02379	0.0685715	0.893858	0.01772
		N	70	70	70	70	70	70	70	70	70	70	70	70	70	70	70	70	70	70	70	70	70	70	70	70	70	70	70	70	70	70	70	70	70	70	70	70	70	70	70	70	70	70	70	70	70	70	70
	able to stay seated	Correlation Coefficient	0.130458	-0.0157603	0.00352989	0.146009	,400**	,244*	,331**	0.065303	0.187767	-0.0461593	0.055331	-0.232415	0.0535687	,244*	0.012563	0.0497427	-0.082061	0.0888336	,240*	0.0462688	0.226933	-0.151483	-0.100314	-0.0325128	-0.0296369	,239*	0.146009	0.139834	-0.19963	0.0753778	0.0682789	0.0497427	0.0460212	0.116678	0.0550482	0.203561	0.231876	0.165049	,306*	0.0194625	0.161165	-0.184637	0.0340909	0.232415	,243*	0.107705	0.169925
		Sig. (2-tailed)	0.278515	0.895843	0.976608	0.22519	0.000898293	0.0430544	0.00594918	0.58751	0.118829	0.701402	0.645793	0.0535345	0.656338	0.0428246	0.916887	0.679464	0.49546	0.460571	0.0462922	0.700728	0.0594238	0.208279	0.404692	0.787105	0.805541	0.047394	0.22519	0.24542	0.097267	0.531226	0.570601	0.679464	0.702253	0.332446	0.647481	0.0908549	0.0540908	0.170376	0.0110863	0.871568	0.180657	0.125101	0.777039	0.0535345	0.0433771	0.370966	0.158097
		N	70	70	70	70	70	70	70	70	70	70	70	70	70	70	70	70	70	70	70	70	70	70	70	70	70	70	70	70	70	70	70	70	70	70	70	70	70	70	70	70	70	70	70	70	70	70	70
	able to stay seated unaided	Correlation Coefficient	0.101599	0.00770691	-0.00172615	0.184907	,443**	,243*	,320**	-0.00172615	0.200334	-0.0150482	0.0645887	-0.208876	0.0104782	,254*	0.0368605	0.0702713	-0.0601929	0.0781929	,269*	0.0806662	0.220224	-0.119407	-0.0707298	-0.0459307	0.0144928	,283*	0.184907	0.143685	-0.172121	0.106486	-0.033389	0.0702713	0.0380851	0.149528	0.0987033	0.157174	,280*	0.190167	,264*	-0.0761387	0.183892	-,261*	0.04816	0.208876	0.164867	0.0601929	0.219855
		Sig. (2-tailed)	0.398698	0.948956	0.98856	0.124549	0.000232679	0.0432047	0.00777953	0.98856	0.0960923	0.900524	0.591604	0.082731	0.930641	0.0345202	0.759463	0.559411	0.617075	0.516003	0.0256088	0.502817	0.0673519	0.321261	0.556851	0.702811	0.904177	0.0189035	0.124549	0.23266	0.15279	0.376406	0.781511	0.559411	0.75173	0.214211	0.412278	0.191695	0.01983	0.114188	0.0285269	0.527089	0.12663	0.0302603	0.689122	0.082731	0.170846	0.617075	0.0678124
		N	70	70	70	70	70	70	70	70	70	70	70	70	70	70	70	70	70	70	70	70	70	70	70	70	70	70	70	70	70	70	70	70	70	70	70	70	70	70	70	70	70	70	70	70	70	70	70
	able to walk unaided	Correlation Coefficient	0.114976	-0.0235167	-0.043246	0.09438	0.14232	-0.0149698	-0.0190888	0.131401	0.00804336	-,377**	-,236*	-0.156873	0.0858225	-0.0463009	0.0118395	-0.153656	-0.106336	-0.0334872	0.205791	0.0303334	0.0629988	-0.120387	-0.233045	-0.108093	-0.00349128	0.0355185	0.09438	-0.107593	-0.196798	0.112475	0.00804336	0.1198	-0.125943	-0.0360209	-0.099433	0.0151451	0.165977	0.103341	0.102375	-0.11005	-0.107584	-0.106336	-0.0428369	0.156873	,302*	0.0580015	-0.00917463
		Sig. (2-tailed)	0.339545	0.845123	0.719425	0.433052	0.237125	0.90104	0.874013	0.275053	0.94673	0.00173811	0.0496311	0.192545	0.475911	0.70053	0.921657	0.201827	0.377078	0.780885	0.0873717	0.801066	0.600761	0.317307	0.0528898	0.369246	0.976864	0.767964	0.433052	0.371462	0.102107	0.350154	0.94673	0.319672	0.295488	0.764778	0.408831	0.899886	0.167984	0.390664	0.395107	0.360641	0.371503	0.377078	0.721968	0.192545	0.0120915	0.629951	0.939252
		N	70	70	70	70	70	70	70	70	70	70	70	70	70	70	70	70	70	70	70	70	70	70	70	70	70	70	70	70	70	70	70	70	70	70	70	70	70	70	70	70	70	70	70	70	70	70	70
	able to walk with help	Correlation Coefficient	0.115807	-0.0947597	-0.0296551	0.100833	,299*	0.0296551	0.173214	0.153509	0.0759203	-,259*	-0.0326361	-0.220399	-0.00529456	0.0917222	0.111752	0.0600896	-0.0709682	0.0526802	,325**	0.202805	0.192996	-0.135196	-,247*	-0.00803366	0.0567537	0.136585	0.230342	-0.0113715	-0.0947597	0.163489	-0.042178	0.155687	0.0113715	0.133215	0.013602	-0.00529456	,318**	0.177654	0.145145	-0.0288542	0.00663709	-0.0709682	-0.0898517	0.220399	,251*	0.0456224	0.0726026
		Sig. (2-tailed)	0.336065	0.431204	0.805424	0.402268	0.0131491	0.805424	0.150201	0.20226	0.528275	0.0317545	0.786317	0.0671345	0.96492	0.446119	0.353263	0.61768	0.555522	0.66168	0.00689638	0.0920604	0.108902	0.261428	0.0404257	0.946795	0.637332	0.256558	0.0557011	0.924745	0.431204	0.174452	0.726071	0.195932	0.924745	0.26848	0.910041	0.96492	0.00835006	0.140023	0.227947	0.810578	0.956033	0.555522	0.455447	0.0671345	0.0368594	0.704711	0.546454
		N	70	70	70	70	70	70	70	70	70	70	70	70	70	70	70	70	70	70	70	70	70	70	70	70	70	70	70	70	70	70	70	70	70	70	70	70	70	70	70	70	70	70	70	70	70	70	70
	diapers	Correlation Coefficient	0.0688643	,259*	0.105567	0.0498596	0.215859	,299*	,483**	-0.00989695	-0.0239297	,273*	,283*	-0.0675117	-0.045058	,388**	0.0469647	0.131718	0.0862796	0.0996271	0.165756	0.133486	0.054255	0.165874	0.128637	0.061616	0.0225048	,270*	0.172322	0.100083	-0.0846934	-0.0743607	0.199414	0.131718	0.0157155	0.19929	0.175778	0.0951225	0.0736146	0.0179608	,393**	0.200083	0.207105	0.0862796	0.0283208	0.170247	-0.0490715	-0.0862796	,305*
		Sig. (2-tailed)	0.567302	0.0314499	0.380536	0.678753	0.0729638	0.0131379	5.98991e-05	0.93448	0.842439	0.0232364	0.0188411	0.574938	0.708196	0.00127835	0.696449	0.273896	0.473564	0.407917	0.16855	0.267507	0.652223	0.16825	0.285279	0.608776	0.851708	0.0248854	0.152312	0.405776	0.481734	0.536782	0.0976296	0.273896	0.896137	0.0978385	0.144257	0.429442	0.540876	0.881401	0.00109852	0.0965104	0.0853696	0.473564	0.814015	0.15731	0.683554	0.473564	0.011236
		N	70	70	70	70	70	70	70	70	70	70	70	70	70	70	70	70	70	70	70	70	70	70	70	70	70	70	70	70	70	70	70	70	70	70	70	70	70	70	70	70	70	70	70	70	70	70	70
	interact with the envoronment	Correlation Coefficient	0.161369	0.0539851	0.0725476	,240*	,292*	,308*	,281*	0.0725476	0.0526235	0.0790569	0.0458542	-0.145237	0.0220193	,299*	0.0774597	0.127791	0	0.0365148	0.210701	0.0826898	,298*	0.0580846	0.0359597	-0.0185615	-0.0761387	,258*	0.105799	0.0727573	-0.229437	0.0430331	0.0526235	0.0283981	0.118231	0.155043	0.00942809	,253*	,246*	0.139403	,279*	-0.02	0.138013	-0.210819	0.1557	0.145237	0.127791	0.158114	0.118231
		Sig. (2-tailed)	0.180104	0.65384	0.546758	0.0457884	0.0152444	0.0104323	0.0197856	0.546758	0.662022	0.511376	0.703282	0.227652	0.854872	0.0129478	0.519946	0.288456	1	0.76165	0.0800807	0.492163	0.0132234	0.62946	0.765166	0.877465	0.527089	0.031972	0.379494	0.545599	0.0566705	0.720747	0.662022	0.813516	0.326052	0.197785	0.937577	0.0354293	0.0413761	0.246877	0.0204386	0.868053	0.25162	0.0799132	0.195894	0.227652	0.288456	0.189051	0.326052
		N	70	70	70	70	70	70	70	70	70	70	70	70	70	70	70	70	70	70	70	70	70	70	70	70	70	70	70	70	70	70	70	70	70	70	70	70	70	70	70	70	70	70	70	70	70	70	70
	can read/write	Correlation Coefficient	-0.00616228	-0.0493007	-0.0364488	-0.00479629	-0.00917644	-0.118459	-,282*	-0.0364488	0.017388	-0.0448957	-,240*	-0.00800026	0.0692474	-0.191447	-0.066962	-0.0493007	-0.156813	-0.178233	-0.0890871	0	0	-0.0119048	0.00616228	-0.112949	-0.0863332	0.112066	-0.22593	0.0364488	-0.0493007	-0.0748931	-0.115728	-0.169031	-0.191356	-0.190307	-0.16787	0.0328355	-0.0228504	-0.0288531	0.0154303	0.055628	-0.124503	-0.00800026	0.0482198	0.00800026	,310*	,337**	-,411**
		Sig. (2-tailed)	0.959771	0.686549	0.765439	0.968684	0.940125	0.332233	0.0210458	0.765439	0.886822	0.713256	0.0497057	0.947788	0.57084	0.117101	0.583618	0.686549	0.199294	0.144593	0.465874	1	1	0.922373	0.959771	0.355212	0.479773	0.358984	0.0644117	0.765439	0.686549	0.539859	0.343501	0.166488	0.117274	0.119296	0.169418	0.788107	0.851631	0.813299	0.899492	0.648869	0.308155	0.947788	0.693067	0.947788	0.0111948	0.00584859	0.000760768
		N	68	68	68	68	68	68	68	68	68	68	68	68	68	68	68	68	68	68	68	68	68	68	68	68	68	68	68	68	68	68	68	68	68	68	68	68	68	68	68	68	68	68	68	68	68	68	68
	use alternative communicative tools	Correlation Coefficient	,298*	0.146579	0.106236	0.200566	0.218391	,252*	,438**	0.165939	-0.0150784	0.00216291	,359**	-0.0585842	-0.116763	,311*	0.189688	0.0542885	0.00143898	0.132101	,532**	,326**	,268*	-0.00917644	-0.136563	,268*	0.137716	0.178165	0.195921	0.192279	-0.038002	0.0824702	-0.0892052	,423**	0.225642	,291*	0.137716	0.114951	0.132101	0.110091	0.180393	-0.00682169	0.230327	-0.0585842	-0.0892052	,268*	-0.130292	0.00216291	,491**
		Sig. (2-tailed)	0.0146973	0.230217	0.38453	0.100651	0.0738396	0.0391546	0.000336432	0.174378	0.901773	0.985875	0.00330145	0.63156	0.339201	0.0108212	0.120505	0.656775	0.990602	0.279565	1.32344e-05	0.00758682	0.028486	0.940125	0.263646	0.0285316	0.259635	0.144746	0.108784	0.115518	0.755755	0.499645	0.465283	0.000528083	0.0647529	0.017068	0.259635	0.34675	0.279565	0.367518	0.139789	0.955471	0.0593886	0.63156	0.465283	0.0281095	0.286202	0.985875	5.76022e-05
		N	68	68	68	68	68	68	68	68	68	68	68	68	68	68	68	68	68	68	68	68	68	68	68	68	68	68	68	68	68	68	68	68	68	68	68	68	68	68	68	68	68	68	68	68	68	68	68
	no words at all	Correlation Coefficient	0.207203	-0.0464912	0.0272557	0.0603533	0.00283943	0.164474	0.198816	0.0272557	0.17755	0.210694	,301*	0.0165033	-0.0821367	0.132926	-0.16714	0.0523026	0.192547	0.111243	0.128641	0.0551318	0.159152	-0.0589384	-0.0343219	0.084461	0.127632	0.0635732	0.035461	-0.0272557	0.151096	0.0794534	0.238728	0.0523026	0.0272557	0.0318304	,262*	0.104988	-0.0169692	-0.0821367	0.0403184	0.151264	,292*	-0.207941	-0.0318304	-0.0165033	-,244*	-0.104189	,304*
		Sig. (2-tailed)	0.0898808	0.703539	0.823459	0.621297	0.981457	0.178212	0.103657	0.823459	0.146137	0.0845989	0.0138889	0.892545	0.501381	0.276576	0.171282	0.668567	0.11501	0.362527	0.292354	0.651793	0.192673	0.6295	0.778759	0.48935	0.296154	0.602806	0.771617	0.823459	0.21617	0.515464	0.050693	0.668567	0.823459	0.794445	0.0318632	0.390139	0.88953	0.501381	0.741384	0.215662	0.0169334	0.0887419	0.794445	0.892545	0.0457306	0.393756	0.0129643
		N	68	68	68	68	68	68	68	68	68	68	68	68	68	68	68	68	68	68	68	68	68	68	68	68	68	68	68	68	68	68	68	68	68	68	68	68	68	68	68	68	68	68	68	68	68	68	68
	use less than 10 words	Correlation Coefficient	0.0864809	0.100232	,282*	0.0350774	0.0825289	0.146792	,259*	0.220638	-0.0979525	-0.237382	-0.043745	-0.0221387	0.0946718	0.0978341	,242*	0.100232	-0.15793	0.0596194	0.123263	-0.0880451	0.0304997	0.127068	-0.0864809	0.0511628	0.0350774	0.0276889	0.150477	0.146792	-0.183759	0.0084591	-0.0609994	0.100232	0.220638	0.164698	0.099544	0.109253	0.0596194	0.0946718	0.180965	-0.134944	-0.11025	-0.0221387	-0.0609994	0.2372	0.194896	0.139767	0.0596194
		Sig. (2-tailed)	0.479022	0.411967	0.0210405	0.77402	0.49934	0.229541	0.0341447	0.0709185	0.422683	0.052009	0.720292	0.8562	0.438385	0.423244	0.0474112	0.411967	0.196109	0.625546	0.312998	0.471106	0.802857	0.298297	0.479022	0.675373	0.77402	0.820701	0.21806	0.229541	0.132547	0.944798	0.617567	0.411967	0.0709185	0.177621	0.415185	0.371175	0.625546	0.438385	0.138537	0.269347	0.366826	0.8562	0.617567	0.0521892	0.110647	0.252605	0.625546
		N	68	68	68	68	68	68	68	68	68	68	68	68	68	68	68	68	68	68	68	68	68	68	68	68	68	68	68	68	68	68	68	68	68	68	68	68	68	68	68	68	68	68	68	68	68	68	68
	short understandable sentences	Correlation Coefficient	-0.038767	-0.0949443	-0.159691	0.116384	-0.0577291	-0.0491358	-,315*	0.0491358	-0.0234404	-0.196699	-,381**	-0.0503298	0.171143	-0.134288	0.0902698	-0.0949443	-0.187907	-0.213574	-0.0800641	0	0.0693375	-0.0748931	0.038767	0.0803614	-0.103452	-0.008393	-0.0706252	-0.0491358	0.0126592	0.0192308	0.00866719	-0.202548	-0.159691	-0.175655	-0.176731	0.0393464	0.0657152	0.0829784	0.01849	-0.0363591	-0.174553	-0.0503298	0.156009	0.0503298	0.227866	0.146263	-0.213574
		Sig. (2-tailed)	0.750999	0.437069	0.191169	0.340772	0.636546	0.687541	0.0100201	0.687541	0.847846	0.107387	0.00180587	0.680364	0.161254	0.271683	0.459974	0.437069	0.124028	0.0804325	0.512241	1	0.570339	0.539859	0.750999	0.510675	0.397111	0.945229	0.563202	0.687541	0.917471	0.874921	0.943442	0.0973324	0.191169	0.150491	0.148008	0.747404	0.590645	0.497006	0.879702	0.765999	0.153068	0.680364	0.201605	0.680364	0.0621581	0.231222	0.0804325
		N	68	68	68	68	68	68	68	68	68	68	68	68	68	68	68	68	68	68	68	68	68	68	68	68	68	68	68	68	68	68	68	68	68	68	68	68	68	68	68	68	68	68	68	68	68	68	68
	high-pitched or horsed cry	Correlation Coefficient	,247*	0.170614	0.183094	-0.0498596	0.132836	,336**	,381**	0.125361	,247*	0.0862796	,359**	-0.137959	0.115148	,386**	,282*	0.139466	0.00958662	,307*	0.0354508	0.195529	0.233461	0.203908	,253*	0.174719	0.159265	,376**	,440**	,305*	-0.0871483	0.00587058	0.135601	0.0490715	,332**	0.195529	0.00428727	,325**	,274*	0.129952	,331**	0.054568	,358**	0.00958662	0.0955826	0.137959	-0.222113	0.0862796	0.157982
		Sig. (2-tailed)	0.0400065	0.156416	0.128288	0.678753	0.269845	0.0051876	0.00154847	0.297723	0.0399752	0.473564	0.00282602	0.251807	0.338823	0.00134281	0.0192473	0.246662	0.93653	0.0107212	0.768394	0.104335	0.0524681	0.0903052	0.0356543	0.146688	0.185851	0.00180273	0.000257358	0.011236	0.469122	0.961107	0.260001	0.683554	0.00586682	0.104335	0.971591	0.00686888	0.0229547	0.280382	0.00598451	0.65035	0.00296343	0.93653	0.427214	0.251807	0.0650359	0.473564	0.18942
		N	70	70	70	70	70	70	70	70	70	70	70	70	70	70	70	70	70	70	70	70	70	70	70	70	70	70	70	70	70	70	70	70	70	70	70	70	70	70	70	70	70	70	70	70	70	70	70
	cry w/o sound	Correlation Coefficient	0.074051	-0.0658744	0.0147542	0.0625935	0.0247537	0.157378	0.00981596	0.186886	-0.0475651	0.128624	0.144234	,254*	-0.0895622	0.131832	-0.070014	-0.0616041	-0.0571662	0.0247537	0.102842	-0.100901	0.00490196	0.138603	-0.0780076	-0.135896	0.0567765	-0.140028	-0.119971	-0.0197291	-0.0658744	0.110856	,285*	0.207914	-0.152901	0.0952953	0.230089	0.119416	-0.152901	0.138603	0.100901	-0.108465	-0.0748481	0.228665	-0.04222	0.0525105	-0.0616041	-0.0857493	0.192359
		Sig. (2-tailed)	0.53848	0.584245	0.902458	0.603105	0.837088	0.191118	0.935015	0.120568	0.692765	0.285326	0.230879	0.0350113	0.456901	0.273482	0.56085	0.608845	0.634888	0.837088	0.392955	0.401949	0.96752	0.249598	0.516998	0.258965	0.637197	0.244765	0.318982	0.869824	0.584245	0.357137	0.0177576	0.0841565	0.204053	0.428604	0.0559703	0.321224	0.204053	0.249598	0.401949	0.367599	0.534116	0.0575077	0.725809	0.662703	0.608845	0.476287	0.110076
		N	70	70	70	70	70	70	70	70	70	70	70	70	70	70	70	70	70	70	70	70	70	70	70	70	70	70	70	70	70	70	70	70	70	70	70	70	70	70	70	70	70	70	70	70	70	70	70
	family member no longer work for care	Correlation Coefficient	0.0810482	0.075882	0.194079	0.0296551	,248*	,324**	,512**	,252*	0.0795356	0.114708	,248*	-0.0760976	-0.199681	0.230616	-0.0468293	,301*	0.0764719	,248*	0.215913	0.181843	0.198362	-0.217016	0.115222	-0.0791125	0.182972	0.0117073	0.0296551	0.125361	-0.181138	0.115122	0.0795356	0.0309032	0.1633	0.181843	0.094048	0.00998404	0.105567	0.225444	,474**	-0.0725476	,288*	-0.114708	-0.225913	0.178537	0.0309032	0.0430155	,279*
		Sig. (2-tailed)	0.500797	0.528483	0.106931	0.805424	0.0391175	0.0071141	2.10105e-05	0.0365892	0.508823	0.340674	0.0395275	0.527312	0.0971817	0.0554111	0.697281	0.0123202	0.525283	0.0391175	0.0728914	0.130915	0.0994109	0.0714403	0.338515	0.51108	0.128541	0.922529	0.805424	0.297723	0.132416	0.338933	0.508823	0.797409	0.17495	0.130915	0.434672	0.933904	0.380536	0.0611133	8.15614e-05	0.546758	0.0167959	0.340674	0.0605765	0.138065	0.797409	0.720857	0.0205808
		N	70	70	70	70	70	70	70	70	70	70	70	70	70	70	70	70	70	70	70	70	70	70	70	70	70	70	70	70	70	70	70	70	70	70	70	70	70	70	70	70	70	70	70	70	70	70	70
	surgery	Correlation Coefficient	-0.0322351	0.0947597	-0.0313995	0.222942	-0.175601	0.0924541	0.0705041	0.0907097	-0.194019	0.106452	-0.0291079	0.00310421	0.00529456	0.0971176	-0.111752	0.0355075	0.172351	-0.114141	,242*	0.0755549	,294*	0.0569834	0.166014	0.195486	0.00732306	0.111752	0.222942	,256*	0.00389424	0.126238	0.042178	0.131104	0.0498596	,284*	,240*	0.00529456	0.111091	-0.0994416	0.133215	-0.0384722	0.0597338	-0.030415	-0.041182	0.105543	-0.155687	-0.0456224	,295*
		Sig. (2-tailed)	0.788881	0.431204	0.794228	0.0640412	0.144661	0.442498	0.55811	0.451155	0.10704	0.376556	0.808944	0.979428	0.96492	0.419828	0.353263	0.768034	0.152242	0.343067	0.0442594	0.530262	0.0146535	0.635971	0.16789	0.104413	0.951495	0.353263	0.0640412	0.0332581	0.974195	0.294357	0.726071	0.276138	0.678753	0.0181873	0.0459235	0.96492	0.356117	0.408791	0.26848	0.749291	0.619763	0.800542	0.732288	0.380645	0.195932	0.704711	0.0143389
		N	70	70	70	70	70	70	70	70	70	70	70	70	70	70	70	70	70	70	70	70	70	70	70	70	70	70	70	70	70	70	70	70	70	70	70	70	70	70	70	70	70	70	70	70	70	70	70
	suspicion of pathology prior to diagnosis	Correlation Coefficient	0.0386541	0.19963	0.120016	-0.0804922	0.097717	0.065303	0.162042	,244*	,290*	0.0461593	0.06961	0.122489	-0.128565	0.0746052	-0.188445	0.0469793	-0.123091	-0.0888336	0.0471589	0.235367	0.0193508	0.230616	0.100314	0.0325128	-0.0351939	0.138193	-0.0149753	0.0460212	0.0157603	0.0711902	0.170697	0.143701	-0.169925	0.164958	-0.0550482	0.0964237	0.0778821	0.0723501	0.187087	0.184893	0.107443	0.082061	-0.0340909	0.207289	0.0469793	-0.0307729	0.201785
		Sig. (2-tailed)	0.748146	0.097267	0.318798	0.503739	0.416965	0.58751	0.178295	0.0430544	0.0159324	0.701402	0.563113	0.30893	0.285548	0.535444	0.117504	0.69636	0.306556	0.460571	0.695257	0.0505704	0.872298	0.0554111	0.404692	0.787105	0.770025	0.251004	0.901003	0.702253	0.895843	0.554286	0.156215	0.232606	0.158097	0.17061	0.647481	0.423158	0.517673	0.54785	0.12017	0.124577	0.372131	0.49546	0.777039	0.0850927	0.69636	0.798245	0.0937078
		N	70	70	70	70	70	70	70	70	70	70	70	70	70	70	70	70	70	70	70	70	70	70	70	70	70	70	70	70	70	70	70	70	70	70	70	70	70	70	70	70	70	70	70	70	70	70	70
	normal electro encephalogram	Correlation Coefficient	0.0480754	,299*	-0.226342	0.19867	-0.0589256	0.158049	-0.173303	,252*	-0.0188713	-0.187114	-0.16378	-0.0451389	0.130289	0.136795	,361**	-0.0885993	-0.0680414	0.00982093	0.0884047	,302*	0.0836278	0.0899843	0.11348	-0.0119814	0.108534	-0.0277778	0.19867	0.00587058	0.197468	0.189815	-0.0188713	0.0183309	-0.142851	0.146784	0.162288	0.130289	0.1996	-0.0849851	0.0867361	0.182891	-0.0890871	,272*	,306*	0.166667	0.0183309	-0.0170103	-0.0743607
		Sig. (2-tailed)	0.689639	0.0129713	0.0600898	0.0988869	0.624507	0.189233	0.149992	0.0365425	0.875437	0.120117	0.173685	0.707696	0.279135	0.25583	0.00270322	0.461754	0.571942	0.934982	0.462739	0.0119894	0.487265	0.454783	0.345865	0.920721	0.367297	0.817517	0.0988869	0.961107	0.100945	0.11486	0.875437	0.878976	0.235382	0.222738	0.177637	0.279135	0.0973173	0.480226	0.471227	0.128711	0.459292	0.0237731	0.0111066	0.166225	0.878976	0.887634	0.536782
		N	70	70	70	70	70	70	70	70	70	70	70	70	70	70	70	70	70	70	70	70	70	70	70	70	70	70	70	70	70	70	70	70	70	70	70	70	70	70	70	70	70	70	70	70	70	70	70
	normal metabolic screening	Correlation Coefficient	-0.0300776	-0.118013	-0.185341	0.100314	0.0480858	0.0515899	-0.00095341	0.0152859	0.101639	0.133259	-0.0647324	-0.0544029	,273*	0.228514	0.0544029	-0.0987281	0.0333148	-0.0192343	-0.0099889	-0.104537	0.116173	-0.0134624	0.00757677	0.0987513	0.0120319	0.217612	0.171242	0.10252	0.081045	0.0884047	-0.0277196	0.00598352	0.165756	-0.0283122	-0.144022	0.110188	0.165756	-0.0134624	0.104537	,453**	0.00726989	0.0333148	0.147628	0.0544029	0.110695	-0.116602	0.0316183
		Sig. (2-tailed)	0.802709	0.326944	0.123667	0.404694	0.689576	0.66826	0.993681	0.898961	0.398517	0.268322	0.590779	0.651338	0.0235656	0.0576725	0.651338	0.412161	0.781985	0.87306	0.933872	0.385202	0.33454	0.910961	0.949816	0.412051	0.920388	0.0706661	0.154897	0.394439	0.500813	0.462739	0.817893	0.960359	0.16855	0.81407	0.231565	0.360039	0.16855	0.910961	0.385202	0.000167908	0.951846	0.781985	0.22009	0.651338	0.357833	0.332761	0.792827
		N	70	70	70	70	70	70	70	70	70	70	70	70	70	70	70	70	70	70	70	70	70	70	70	70	70	70	70	70	70	70	70	70	70	70	70	70	70	70	70	70	70	70	70	70	70	70	70
	addtional duplication	Correlation Coefficient	0.100226	-0.129013	0.0387146	0.0705177	-0.0338886	0.0791125	-0.101628	0.0387146	-0.219774	0.0440225	0.189801	0.176726	-0.127722	0.123214	0.179721	-0.00790668	0.225004	-0.0338886	0.0987513	0.138137	0.11073	-0.0765479	0.0289236	0.216193	,293*	0.131796	0.195486	0.174719	0.221703	0.127802	0.122097	0.176583	0.061616	0.138137	0.205625	0.0868512	0.179784	-0.0765479	0.0633126	0.0185615	0.00640434	0.127176	0.184239	0.137786	-0.100151	-0.17609	0.1207
		Sig. (2-tailed)	0.405104	0.28387	0.747765	0.558034	0.778327	0.51108	0.398568	0.747765	0.0679138	0.714605	0.114887	0.142105	0.288716	0.306076	0.135469	0.947634	0.0616194	0.778327	0.412051	0.251197	0.357679	0.524871	0.810131	0.072521	0.0148542	0.273615	0.104413	0.146688	0.0655335	0.288417	0.310482	0.142429	0.608776	0.251197	0.0876275	0.470639	0.135334	0.524871	0.598948	0.877465	0.957574	0.290783	0.125916	0.2524	0.405455	0.143545	0.31605
		N	70	70	70	70	70	70	70	70	70	70	70	70	70	70	70	70	70	70	70	70	70	70	70	70	70	70	70	70	70	70	70	70	70	70	70	70	70	70	70	70	70	70	70	70	70	70	70
**. Correlation is significant at the 0.01 level (2-tailed).
*. Correlation is significant at the 0.05 level (2-tailed).
[truncated: 28 more columns]

## Sheet: subpopulations
addtional duplication				microcepahly	facial assimetry	round face	enlarged face	auditive problems	ear morphological alterations	epicanthus	ophtalm. anomalies	promminent superciliary archs	downslanted palpebral fisures	hypertelorism	palpebral fisures size anomalies	nasal defects	narrow nasal bridge	short philtrum	downturned corners of the mouth	lip and palateanomalies (cleft,ojival)	micrognathia	thick lower lip	big mouth	teeth alterations	neck anomalies	single palmar crease	breath problems	cardiac anomalies	difficult to feed	larynx and epiglottis alterations	gastro-intestinal anomalies	renal anomalies	genitalia anomalies	analanomalies	limb anomalies	alterations in hands or feet	spinal anomalies	scoliosis	joint dislocation includes hip	joint laxity	cavus feet	MRI images	Anomalies in MRI images	hypotonia	hypertonia	seizures	developmental delay	light ID	moderate ID
Tau_b de Kendall	0	microcepahly	Coeficiente de correlación	1	0.04894	0.0643675	0.184594	0.184707	,489**	,489**	0.184707	0.173422	0.075	,370*	0.105593	0.143338	,442**	0.153112	0.173422	0.105593	,425**	0.245976	0.245976	,305*	0.0990737	0.210819	0.184594	-0.0197386	0.099146	0.143338	0.227989	0.130931	0.228571	0.105593	0.130931	,406**	0.0990737	0.0309849	0.228571	0.120761	0.0990737	0.235485	0.0309849	,336*	0.130931	-,323*	,386*	0.0200546	0.280306
			Sig. (bilateral)		0.751116	0.67657	0.231576	0.231293	0.00151758	0.00151758	0.231293	0.261054	0.626928	0.0165528	0.493774	0.352921	0.0041515	0.321062	0.261054	0.493774	0.00583683	0.110912	0.110912	0.0480504	0.520827	0.171857	0.231576	0.898212	0.520523	0.352921	0.139532	0.396144	0.138523	0.493774	0.396144	0.00856192	0.520827	0.840851	0.138523	0.433848	0.520827	0.126981	0.840851	0.0294888	0.396144	0.0364698	0.0123954	0.896591	0.0692799
			N	43	43	43	43	43	43	43	43	43	43	43	43	43	43	43	43	43	43	43	43	43	43	43	43	43	43	43	43	43	43	43	43	43	43	43	43	43	43	43	43	43	43	43	43	43	43
		facial assimetry	Coeficiente de correlación	0.04894	1	0.115049	-0.153112	0.115049	0.0527535	0.0527535	-0.0117999	0.0365606	-0.04894	0.0527535	-0.0973915	-0.114158	0.246474	0.0756534	-0.159952	0.201739	,369*	0.082826	0.237675	0.115049	0.082826	-0.194444	-0.153112	0.0554834	0.0737711	0.0302184	-0.0527535	0.126512	0.112938	-0.0973915	-0.120761	0.1366	,393*	0.00653218	-0.04894	,312*	-0.0720226	0.274352	,428**	0.290274	-0.120761	-0.0680414	0.159952	-0.177571	0.174595
			Sig. (bilateral)	0.751116		0.455908	0.321062	0.455908	0.73244	0.73244	0.939044	0.812704	0.751116	0.73244	0.52793	0.459403	0.110191	0.623928	0.299917	0.19107	0.01686	0.591424	0.123485	0.455908	0.591424	0.207617	0.321062	0.719166	0.632585	0.844737	0.73244	0.412278	0.464214	0.52793	0.433848	0.376011	0.0109641	0.966233	0.751116	0.0430617	0.640672	0.0754036	0.00555701	0.0599456	0.433848	0.659243	0.299917	0.249817	0.257843
			N	43	43	43	43	43	43	43	43	43	43	43	43	43	43	43	43	43	43	43	43	43	43	43	43	43	43	43	43	43	43	43	43	43	43	43	43	43	43	43	43	43	43	43	43	43	43
		round face	Coeficiente de correlación	0.0643675	0.115049	1	-,484**	0.0570175	0.0261443	0.213512	0.245614	-0.0305762	0.0559717	0.213512	-0.196514	0.122304	0.185435	0.198715	,408**	0.248229	,434**	0.232904	0.11779	-0.131579	0.11779	-0.0117999	0.12805	0.286143	,430**	0.229633	0.254907	-0.0598487	-0.0643675	0.0258572	-0.0598487	0.194265	0.11779	0.177243	-0.0643675	0.187005	0.11779	,345*	0.0728396	,382*	-0.0598487	-0.137292	,323*	0.0471446	,337*
			Sig. (bilateral)	0.67657	0.455908		0.00171843	0.711743	0.865455	0.166445	0.111438	0.842923	0.716801	0.166445	0.20282	0.427997	0.229459	0.197808	0.00823975	0.107681	0.00489283	0.1312	0.445244	0.39381	0.445244	0.939044	0.406619	0.063679	0.00536865	0.1367	0.0985368	0.698117	0.67657	0.866919	0.698117	0.208038	0.445244	0.250694	0.67657	0.225538	0.445244	0.0254574	0.636888	0.0133533	0.698117	0.373597	0.0364698	0.759961	0.02898
			N	43	43	43	43	43	43	43	43	43	43	43	43	43	43	43	43	43	43	43	43	43	43	43	43	43	43	43	43	43	43	43	43	43	43	43	43	43	43	43	43	43	43	43	43	43	43
		enlarged face	Coeficiente de correlación	0.184594	-0.153112	-,484**	1	0.12805	,339*	0.0353377	0.12805	-0.080819	0.0756534	-0.0659637	,336*	-0.0377854	0.147997	-0.0364878	-0.080819	-0.14539	-,382*	0.0347367	0.0347367	0.230015	0.0347367	0.258376	0.00769231	-0.122649	-0.163075	-0.153841	-0.0353377	0.217258	0.205777	-0.14539	0.217258	0.0572892	0.0347367	0.267791	0.0756534	-0.0877058	-0.0897364	-0.0420065	-0.183778	-0.117949	0.01849	0.234404	-0.0771454	-0.118949	-0.0377854
			Sig. (bilateral)	0.231576	0.321062	0.00171843		0.406619	0.0279108	0.818858	0.406619	0.600441	0.623928	0.66902	0.0296762	0.806551	0.337493	0.813069	0.600441	0.346073	0.0133533	0.821886	0.821886	0.136048	0.821886	0.0940385	0.96024	0.426698	0.290582	0.318764	0.818858	0.159134	0.182338	0.346073	0.159134	0.710432	0.821886	0.0826548	0.623928	0.569764	0.560864	0.785443	0.233646	0.444632	0.904619	0.128735	0.617104	0.440781	0.806551
			N	43	43	43	43	43	43	43	43	43	43	43	43	43	43	43	43	43	43	43	43	43	43	43	43	43	43	43	43	43	43	43	43	43	43	43	43	43	43	43	43	43	43	43	43	43	43
		auditive problems	Coeficiente de correlación	0.184707	0.115049	0.0570175	0.12805	1	0.119828	,401**	0.151316	0.261596	,417**	,495**	0.0258572	0.0149761	,470**	-0.123728	0.11551	0.0258572	0.0570175	0.11779	,348*	0.245614	-0.112436	-0.0117999	0.0260842	0.286143	0.233074	0.0149761	0.161223	0.123972	0.0559717	0.0258572	,308*	0.0993399	0.232904	0.0728396	0.176311	0.187005	,463**	0.135967	-0.0315638	0.279813	-0.0598487	0.173422	,323*	-0.0880033	0.122304
			Sig. (bilateral)	0.231293	0.455908	0.711743	0.406619		0.437409	0.00937686	0.326771	0.0900114	0.00688411	0.00134996	0.866919	0.922682	0.00230905	0.422639	0.454104	0.866919	0.711743	0.445244	0.0241078	0.111438	0.466204	0.939044	0.865761	0.063679	0.130919	0.922682	0.296093	0.421725	0.716801	0.866919	0.0460723	0.519708	0.1312	0.636888	0.253194	0.225538	0.00268719	0.378227	0.837918	0.0697712	0.698117	0.261054	0.0364698	0.568456	0.427997
			N	43	43	43	43	43	43	43	43	43	43	43	43	43	43	43	43	43	43	43	43	43	43	43	43	43	43	43	43	43	43	43	43	43	43	43	43	43	43	43	43	43	43	43	43	43	43
		ear morphological alterations	Coeficiente de correlación	,489**	0.0527535	0.0261443	,339*	0.119828	1	,535**	0.119828	0.209264	,348*	,348*	0.215785	0.146305	,397*	,313*	,354*	-0.00513774	,307*	0.27394	0.27394	0.213512	0.159577	,305*	-0.0659637	0.0973208	-0.0658343	0.039676	0.116883	0.0849412	,348*	-0.00513774	0.0849412	,452**	0.159577	0.192973	0.227989	0.0783439	0.0452134	0.221919	-0.014473	0.167265	0.0849412	-0.157935	0.22614	-0.143635	0.146305
			Sig. (bilateral)	0.00151758	0.73244	0.865455	0.0279108	0.437409		0.000530603	0.437409	0.175041	0.0243006	0.0239182	0.161979	0.343045	0.0100931	0.0425828	0.0216323	0.973438	0.0464965	0.0758427	0.0758427	0.166445	0.301054	0.0482322	0.66902	0.52823	0.669631	0.797079	0.448757	0.581989	0.0243006	0.973438	0.581989	0.00341198	0.301054	0.211077	0.139532	0.611645	0.76951	0.150377	0.925271	0.278364	0.581989	0.306056	0.14277	0.351925	0.343045
			N	43	43	43	43	43	43	43	43	43	43	43	43	43	43	43	43	43	43	43	43	43	43	43	43	43	43	43	43	43	43	43	43	43	43	43	43	43	43	43	43	43	43	43	43	43	43
		epicanthus	Coeficiente de correlación	,489**	0.0527535	0.213512	0.0353377	,401**	,535**	1	,307*	0.209264	0.227989	,721**	-0.00513774	0.252934	,680**	,313*	0.209264	-0.00513774	,495**	0.27394	0.27394	0.213512	0.159577	,305*	0.0353377	0.207447	0.129398	,360*	0.116883	-0.0976824	0.108434	0.215785	0.267565	,546**	0.27394	0.192973	,348*	0.174595	0.27394	,326*	0.0892502	,471**	0.0849412	-0.157935	,371*	-0.143635	0.039676
			Sig. (bilateral)	0.00151758	0.73244	0.166445	0.818858	0.00937686	0.000530603		0.0464965	0.175041	0.139532	2.9947e-06	0.973438	0.101171	1.05225e-05	0.0425828	0.175041	0.973438	0.00134996	0.0758427	0.0758427	0.166445	0.301054	0.0482322	0.818858	0.178816	0.401695	0.0197936	0.448757	0.526698	0.482223	0.161979	0.0829149	0.000401445	0.0758427	0.211077	0.0243006	0.257843	0.0758427	0.0348234	0.562989	0.00226171	0.581989	0.306056	0.0161224	0.351925	0.797079
			N	43	43	43	43	43	43	43	43	43	43	43	43	43	43	43	43	43	43	43	43	43	43	43	43	43	43	43	43	43	43	43	43	43	43	43	43	43	43	43	43	43	43	43	43	43	43
		ophtalm. anomalies	Coeficiente de correlación	0.184707	-0.0117999	0.245614	0.12805	0.151316	0.119828	,307*	1	-0.0305762	-0.0643675	0.119828	0.248229	0.122304	0.280359	-0.123728	0.11551	0.248229	0.245614	0.11779	0.11779	,340*	0.232904	0.115049	0.0260842	0.286143	0.134817	0.229633	-0.0261443	-0.0598487	0.29665	0.248229	,308*	0.28919	0.232904	0.177243	0.29665	,478**	0.232904	,345*	0.0728396	0.177847	0.123972	-0.137292	,323*	0.0471446	0.122304
			Sig. (bilateral)	0.231293	0.939044	0.111438	0.406619	0.326771	0.437409	0.0464965		0.842923	0.67657	0.437409	0.107681	0.427997	0.0692269	0.422639	0.454104	0.107681	0.111438	0.445244	0.445244	0.027603	0.1312	0.455908	0.865761	0.063679	0.382274	0.1367	0.865455	0.698117	0.0545414	0.107681	0.0460723	0.060908	0.1312	0.250694	0.0545414	0.00196456	0.1312	0.0254574	0.636888	0.249083	0.421725	0.373597	0.0364698	0.759961	0.427997
			N	43	43	43	43	43	43	43	43	43	43	43	43	43	43	43	43	43	43	43	43	43	43	43	43	43	43	43	43	43	43	43	43	43	43	43	43	43	43	43	43	43	43	43	43	43	43
		promminent superciliary archs	Coeficiente de correlación	0.173422	0.0365606	-0.0305762	-0.080819	0.261596	0.209264	0.209264	-0.0305762	1	0.199435	,354*	-0.0801154	-0.0464016	0.160737	-0.116169	0.0947368	-0.0801154	0.261596	-0.00829454	0.170038	0.261596	0.170038	0.233074	-0.080819	0.14377	,343*	0.119871	0.22614	-0.0993399	,386*	-0.0801154	-0.0993399	0.280434	0.170038	-0.225685	0.199435	0.171032	-0.00829454	0.0639441	0.259538	0.238783	-0.0993399	-0.0559717	0.131579	-0.146072	-0.0464016
			Sig. (bilateral)	0.261054	0.812704	0.842923	0.600441	0.0900114	0.175041	0.175041	0.842923		0.196188	0.0216323	0.603616	0.76363	0.297554	0.451533	0.539239	0.603616	0.0900114	0.957131	0.270473	0.0900114	0.270473	0.130919	0.600441	0.351472	0.0260589	0.437246	0.14277	0.519708	0.0123954	0.603616	0.519708	0.0691527	0.270473	0.143575	0.196188	0.267683	0.957131	0.678577	0.0925692	0.121744	0.519708	0.716801	0.39381	0.343814	0.76363
			N	43	43	43	43	43	43	43	43	43	43	43	43	43	43	43	43	43	43	43	43	43	43	43	43	43	43	43	43	43	43	43	43	43	43	43	43	43	43	43	43	43	43	43	43	43	43
		downslanted palpebral fisures	Coeficiente de correlación	0.075	-0.04894	0.0559717	0.0756534	,417**	,348*	0.227989	-0.0643675	0.199435	1	,348*	0.178188	0.130597	0.163396	0.0526322	,386*	0.178188	0.0559717	0.0478287	0.0478287	0.0559717	0.0478287	0.274817	-0.0544705	,303*	0.0262445	-0.143338	0.250232	-0.130931	0.0785714	-0.105593	0.103653	,321*	-0.0990737	0.10225	0.232143	0.00287527	0.0478287	-0.10225	-0.0309849	0.184594	-0.130931	,323*	0.173422	-0.192524	0.130597
			Sig. (bilateral)	0.626928	0.751116	0.716801	0.623928	0.00688411	0.0243006	0.139532	0.67657	0.196188		0.0243006	0.248177	0.397349	0.289632	0.733032	0.0123954	0.248177	0.716801	0.756587	0.756587	0.716801	0.756587	0.0749096	0.724082	0.0498269	0.864944	0.352921	0.10487	0.396144	0.610611	0.493774	0.501742	0.0374023	0.520827	0.507551	0.132464	0.985133	0.756587	0.507551	0.840851	0.231576	0.396144	0.0364698	0.261054	0.212141	0.397349
			N	43	43	43	43	43	43	43	43	43	43	43	43	43	43	43	43	43	43	43	43	43	43	43	43	43	43	43	43	43	43	43	43	43	43	43	43	43	43	43	43	43	43	43	43	43	43
		hypertelorism	Coeficiente de correlación	,370*	0.0527535	0.213512	-0.0659637	,495**	,348*	,721**	0.119828	,354*	,348*	1	-0.00513774	0.039676	,680**	,313*	0.209264	-0.00513774	,401**	0.27394	,388*	,307*	0.0452134	,305*	0.0353377	0.207447	0.227015	0.252934	,303*	-0.0976824	0.108434	-0.00513774	0.267565	,452**	0.159577	0.0892502	0.227989	0.0783439	0.27394	0.221919	-0.014473	,572**	0.0849412	0.150756	,371*	-0.277903	0.252934
			Sig. (bilateral)	0.0165528	0.73244	0.166445	0.66902	0.00134996	0.0239182	2.9947e-06	0.437409	0.0216323	0.0243006		0.973438	0.797079	1.05225e-05	0.0425828	0.175041	0.973438	0.00937686	0.0758427	0.0118529	0.0464965	0.76951	0.0482322	0.818858	0.178816	0.14123	0.101171	0.0495462	0.526698	0.482223	0.973438	0.0829149	0.00341198	0.301054	0.562989	0.139532	0.611645	0.0758427	0.150377	0.925271	0.000207233	0.581989	0.328565	0.0161224	0.0717006	0.101171
			N	43	43	43	43	43	43	43	43	43	43	43	43	43	43	43	43	43	43	43	43	43	43	43	43	43	43	43	43	43	43	43	43	43	43	43	43	43	43	43	43	43	43	43	43	43	43
		palpebral fisures size anomalies	Coeficiente de correlación	0.105593	-0.0973915	-0.196514	,336*	0.0258572	0.215785	-0.00513774	0.248229	-0.0801154	0.178188	-0.00513774	1	-0.129492	-0.0364405	-0.0707328	-0.0801154	-0.0487805	-0.196514	-0.113633	-0.113633	0.0258572	,429**	0.201739	-0.14539	-0.121581	-0.161655	-0.129492	0.00513774	-0.0604858	0.178188	-0.0487805	,373*	0.0364405	0.157824	0.108787	,462**	0.0584445	0.157824	-0.108787	-0.137415	-,336*	,373*	-0.0340799	0.0801154	-0.0889401	0.123606
			Sig. (bilateral)	0.493774	0.52793	0.20282	0.0296762	0.866919	0.161979	0.973438	0.107681	0.603616	0.248177	0.973438		0.401353	0.813307	0.646664	0.603616	0.751901	0.20282	0.461471	0.461471	0.866919	0.00540157	0.19107	0.346073	0.430734	0.294802	0.401353	0.973438	0.695063	0.248177	0.751901	0.0156365	0.813307	0.306395	0.480799	0.0027544	0.704863	0.306395	0.480799	0.373172	0.0296762	0.0156365	0.825199	0.603616	0.564346	0.423096
			N	43	43	43	43	43	43	43	43	43	43	43	43	43	43	43	43	43	43	43	43	43	43	43	43	43	43	43	43	43	43	43	43	43	43	43	43	43	43	43	43	43	43	43	43	43	43
		nasal defects	Coeficiente de correlación	0.143338	-0.114158	0.122304	-0.0377854	0.0149761	0.146305	0.252934	0.122304	-0.0464016	0.130597	0.039676	-0.129492	1	0.173369	-0.00426743	0.119871	,377*	0.122304	-0.0396106	-0.17063	-0.199681	0.222429	0.0302184	-0.0377854	-0.0704179	0.241873	0.267045	-0.039676	-0.160565	-0.143338	0.123606	0.257878	0.258797	0.0914091	0.110539	0.130597	0.100012	-0.17063	0.12712	0.229369	0.0377854	0.257878	-0.0904684	0.0464016	0.0715455	0.0227273
			Sig. (bilateral)	0.352921	0.459403	0.427997	0.806551	0.922682	0.343045	0.101171	0.427997	0.76363	0.397349	0.797079	0.401353		0.2612	0.977936	0.437246	0.0146333	0.427997	0.797406	0.268809	0.195638	0.149443	0.844737	0.806551	0.648131	0.116994	0.0835138	0.797079	0.298069	0.352921	0.423096	0.0946745	0.0935038	0.553584	0.473758	0.397349	0.516887	0.268809	0.410034	0.137151	0.806551	0.0946745	0.557673	0.76363	0.642886	0.882903
			N	43	43	43	43	43	43	43	43	43	43	43	43	43	43	43	43	43	43	43	43	43	43	43	43	43	43	43	43	43	43	43	43	43	43	43	43	43	43	43	43	43	43	43	43	43	43
		narrow nasal bridge	Coeficiente de correlación	,442**	0.246474	0.185435	0.147997	,470**	,397*	,680**	0.280359	0.160737	0.163396	,680**	-0.0364405	0.173369	1	0.271746	0.0136797	0.187409	,375*	,437**	,437**	,375*	0.0889297	0.246474	0.0453539	0.02076	0.225421	0.281411	0.168874	0.232379	0.284535	0.187409	0.232379	,529**	,321*	0.107541	0.163396	0.263093	,321*	,523**	0.212638	,468**	0.0473365	0.130931	,427**	-0.202487	0.173369
			Sig. (bilateral)	0.0041515	0.110191	0.229459	0.337493	0.00230905	0.0100931	1.05225e-05	0.0692269	0.297554	0.289632	1.05225e-05	0.813307	0.2612		0.0782183	0.929356	0.224539	0.0150108	0.00466559	0.00466559	0.0150108	0.564392	0.110191	0.768814	0.892976	0.144044	0.06819	0.273766	0.13207	0.0651832	0.224539	0.13207	0.00060896	0.0376833	0.485836	0.289632	0.088187	0.0376833	0.000699703	0.168187	0.00242866	0.759014	0.396144	0.00559775	0.18943	0.2612
			N	43	43	43	43	43	43	43	43	43	43	43	43	43	43	43	43	43	43	43	43	43	43	43	43	43	43	43	43	43	43	43	43	43	43	43	43	43	43	43	43	43	43	43	43	43	43
		short philtrum	Coeficiente de correlación	0.153112	0.0756534	0.198715	-0.0364878	-0.123728	,313*	,313*	-0.123728	-0.116169	0.0526322	,313*	-0.0707328	-0.00426743	0.271746	1	0.133595	-0.0707328	0.198715	,426**	,426**	-0.123728	0.0320387	0.292527	0.137843	-0.176295	-0.0664144	-0.00426743	0.167621	-0.0877058	0.0526322	-0.0707328	-0.0877058	,377*	0.0320387	-0.0207556	-0.153112	-0.0808938	0.0320387	0.199254	-0.0207556	0.210819	0.226573	-0.0494166	0.116169	-0.128965	-0.00426743
			Sig. (bilateral)	0.321062	0.623928	0.197808	0.813069	0.422639	0.0425828	0.0425828	0.422639	0.451533	0.733032	0.0425828	0.646664	0.977936	0.0782183		0.386604	0.646664	0.197808	0.00580542	0.00580542	0.422639	0.835514	0.0579879	0.371684	0.253236	0.666894	0.977936	0.277342	0.569764	0.733032	0.646664	0.569764	0.0144452	0.835514	0.892998	0.321062	0.600104	0.835514	0.196595	0.892998	0.171857	0.142006	0.748774	0.451533	0.403273	0.977936
			N	43	43	43	43	43	43	43	43	43	43	43	43	43	43	43	43	43	43	43	43	43	43	43	43	43	43	43	43	43	43	43	43	43	43	43	43	43	43	43	43	43	43	43	43	43	43
		downturned corners of the mouth	Coeficiente de correlación	0.173422	-0.159952	,408**	-0.080819	0.11551	,354*	0.209264	0.11551	0.0947368	,386*	0.209264	-0.0801154	0.119871	0.0136797	0.133595	1	-0.0801154	,408**	0.170038	-0.00829454	0.11551	-0.00829454	0.0365606	0.23511	,315*	0.0389396	-0.0464016	,371*	-0.0993399	0.199435	-0.0801154	-0.0993399	0.133377	-0.186627	0.0977969	-0.173422	0.0209427	-0.00829454	0.0639441	-0.0639441	0.238783	-0.0993399	-0.0559717	0.131579	-0.146072	,452**
			Sig. (bilateral)	0.261054	0.299917	0.00823975	0.600441	0.454104	0.0216323	0.175041	0.454104	0.539239	0.0123954	0.175041	0.603616	0.437246	0.929356	0.386604		0.603616	0.00823975	0.270473	0.957131	0.454104	0.957131	0.812704	0.127587	0.0408898	0.800765	0.76363	0.0161224	0.519708	0.196188	0.603616	0.519708	0.387378	0.226477	0.526214	0.261054	0.892039	0.957131	0.678577	0.678577	0.121744	0.519708	0.716801	0.39381	0.343814	0.00336798
			N	43	43	43	43	43	43	43	43	43	43	43	43	43	43	43	43	43	43	43	43	43	43	43	43	43	43	43	43	43	43	43	43	43	43	43	43	43	43	43	43	43	43	43	43	43	43
		lip and palateanomalies (cleft,ojival)	Coeficiente de correlación	0.105593	0.201739	0.248229	-0.14539	0.0258572	-0.00513774	-0.00513774	0.248229	-0.0801154	0.178188	-0.00513774	-0.0487805	,377*	0.187409	-0.0707328	-0.0801154	1	0.0258572	0.157824	0.157824	-0.196514	0.157824	-0.0973915	-0.14539	0.139818	0.0700506	0.123606	-0.215785	-0.0604858	-0.105593	-0.0487805	,373*	0.26029	0.157824	0.108787	0.178188	0.28691	-0.113633	0.137415	0.108787	0.14539	-0.0604858	-0.0340799	0.0801154	-0.0889401	0.123606
			Sig. (bilateral)	0.493774	0.19107	0.107681	0.346073	0.866919	0.973438	0.973438	0.107681	0.603616	0.248177	0.973438	0.751901	0.0146333	0.224539	0.646664	0.603616		0.866919	0.306395	0.306395	0.20282	0.306395	0.52793	0.346073	0.364869	0.649843	0.423096	0.161979	0.695063	0.493774	0.751901	0.0156365	0.0916285	0.306395	0.480799	0.248177	0.0629724	0.461471	0.373172	0.480799	0.346073	0.695063	0.825199	0.603616	0.564346	0.423096
			N	43	43	43	43	43	43	43	43	43	43	43	43	43	43	43	43	43	43	43	43	43	43	43	43	43	43	43	43	43	43	43	43	43	43	43	43	43	43	43	43	43	43	43	43	43	43
		micrognathia	Coeficiente de correlación	,425**	,369*	,434**	-,382*	0.0570175	,307*	,495**	0.245614	0.261596	0.0559717	,401**	-0.196514	0.122304	,375*	0.198715	,408**	0.0258572	1	0.11779	0.11779	0.245614	0.11779	-0.0117999	0.0260842	0.175295	0.0365606	0.229633	0.161223	-0.0598487	0.176311	0.248229	-0.24367	0.28919	0.11779	0.0728396	0.0559717	0.187005	0.11779	,345*	,386*	,484**	0.123972	-0.137292	,323*	-0.0880033	,337*
			Sig. (bilateral)	0.00583683	0.01686	0.00489283	0.0133533	0.711743	0.0464965	0.00134996	0.111438	0.0900114	0.716801	0.00937686	0.20282	0.427997	0.0150108	0.197808	0.00823975	0.866919		0.445244	0.445244	0.111438	0.445244	0.939044	0.865761	0.255939	0.812704	0.1367	0.296093	0.698117	0.253194	0.107681	0.114299	0.060908	0.445244	0.636888	0.716801	0.225538	0.445244	0.0254574	0.0123533	0.00171843	0.421725	0.373597	0.0364698	0.568456	0.02898
			N	43	43	43	43	43	43	43	43	43	43	43	43	43	43	43	43	43	43	43	43	43	43	43	43	43	43	43	43	43	43	43	43	43	43	43	43	43	43	43	43	43	43	43	43	43	43
		thick lower lip	Coeficiente de correlación	0.245976	0.082826	0.232904	0.0347367	0.11779	0.27394	0.27394	0.11779	-0.00829454	0.0478287	0.27394	-0.113633	-0.0396106	,437**	,426**	0.170038	0.157824	0.11779	1	,719**	0.232904	-0.264706	-0.0720226	0.283683	-0.0125876	0.103209	0.222429	0.183513	,532**	,489**	-0.113633	0.0834966	,375*	0.297386	0.0622425	0.0478287	0.195279	0.156863	,320*	-0.0652064	0.214209	-0.1409	-0.0793884	0.186627	-0.207184	0.0914091
			Sig. (bilateral)	0.110912	0.591424	0.1312	0.821886	0.445244	0.0758427	0.0758427	0.445244	0.957131	0.756587	0.0758427	0.461471	0.797406	0.00466559	0.00580542	0.270473	0.306395	0.445244		3.172e-06	0.1312	0.0862554	0.640672	0.0659925	0.934983	0.503579	0.149443	0.234321	0.000561339	0.00154512	0.461471	0.588425	0.0152002	0.0539449	0.68667	0.756587	0.205673	0.30935	0.0380317	0.672597	0.165065	0.361169	0.606905	0.226477	0.179367	0.553584
			N	43	43	43	43	43	43	43	43	43	43	43	43	43	43	43	43	43	43	43	43	43	43	43	43	43	43	43	43	43	43	43	43	43	43	43	43	43	43	43	43	43	43	43	43	43	43
		big mouth	Coeficiente de correlación	0.245976	0.237675	0.11779	0.0347367	,348*	0.27394	0.27394	0.11779	0.170038	0.0478287	,388*	-0.113633	-0.17063	,437**	,426**	-0.00829454	0.157824	0.11779	,719**	1	0.232904	-0.264706	0.082826	0.15921	0.122729	0.103209	-0.0396106	0.0691499	,308*	,342*	-0.113633	0.0834966	0.258705	,438**	0.0622425	0.0478287	,314*	0.297386	,320*	0.0622425	,339*	-0.1409	-0.0793884	0.186627	-0.207184	0.222429
			Sig. (bilateral)	0.110912	0.123485	0.445244	0.821886	0.0241078	0.0758427	0.0758427	0.445244	0.270473	0.756587	0.0118529	0.461471	0.268809	0.00466559	0.00580542	0.957131	0.306395	0.445244	3.172e-06		0.1312	0.0862554	0.591424	0.302167	0.426396	0.503579	0.797406	0.65405	0.0460016	0.0268262	0.461471	0.588425	0.0936211	0.00454012	0.68667	0.756587	0.0421521	0.0539449	0.0380317	0.68667	0.0281698	0.361169	0.606905	0.226477	0.179367	0.149443
			N	43	43	43	43	43	43	43	43	43	43	43	43	43	43	43	43	43	43	43	43	43	43	43	43	43	43	43	43	43	43	43	43	43	43	43	43	43	43	43	43	43	43	43	43	43	43
		teeth alterations	Coeficiente de correlación	,305*	0.115049	-0.131579	0.230015	0.245614	0.213512	0.213512	,340*	0.261596	0.0559717	,307*	0.0258572	-0.199681	,375*	-0.123728	0.11551	-0.196514	0.245614	0.232904	0.232904	1	0.11779	0.115049	,332*	0.175295	0.134817	,337*	0.254907	,308*	,537**	0.248229	-0.0598487	,384*	0.11779	-0.0315638	0.29665	,381*	0.232904	0.0315638	-0.0315638	0.279813	-0.24367	0.173422	,323*	-,358*	0.229633
			Sig. (bilateral)	0.0480504	0.455908	0.39381	0.136048	0.111438	0.166445	0.166445	0.027603	0.0900114	0.716801	0.0464965	0.866919	0.195638	0.0150108	0.422639	0.454104	0.20282	0.111438	0.1312	0.1312		0.445244	0.455908	0.0314381	0.255939	0.382274	0.02898	0.0985368	0.0460723	0.000497152	0.107681	0.698117	0.0127978	0.445244	0.837918	0.0545414	0.0135996	0.1312	0.837918	0.837918	0.0697712	0.114299	0.261054	0.0364698	0.0202305	0.1367
			N	43	43	43	43	43	43	43	43	43	43	43	43	43	43	43	43	43	43	43	43	43	43	43	43	43	43	43	43	43	43	43	43	43	43	43	43	43	43	43	43	43	43	43	43	43	43
		neck anomalies	Coeficiente de correlación	0.0990737	0.082826	0.11779	0.0347367	-0.112436	0.159577	0.159577	0.232904	0.170038	0.0478287	0.0452134	,429**	0.222429	0.0889297	0.0320387	-0.00829454	0.157824	0.11779	-0.264706	-0.264706	0.11779	1	0.237675	0.0347367	-0.147904	0.223154	,353*	0.0691499	-0.1409	0.0478287	0.157824	,308*	,375*	0.297386	0.0622425	,489**	,314*	0.0163399	-0.0622425	0.189691	0.0897364	,308*	-0.0793884	0.186627	-0.207184	-0.0396106
			Sig. (bilateral)	0.520827	0.591424	0.445244	0.821886	0.466204	0.301054	0.301054	0.1312	0.270473	0.756587	0.76951	0.00540157	0.149443	0.564392	0.835514	0.957131	0.306395	0.445244	0.0862554	0.0862554	0.445244		0.123485	0.821886	0.337797	0.14812	0.0219862	0.65405	0.361169	0.756587	0.306395	0.0460016	0.0152002	0.0539449	0.68667	0.00154512	0.0421521	0.915666	0.68667	0.218944	0.560864	0.0460016	0.606905	0.226477	0.179367	0.797406
			N	43	43	43	43	43	43	43	43	43	43	43	43	43	43	43	43	43	43	43	43	43	43	43	43	43	43	43	43	43	43	43	43	43	43	43	43	43	43	43	43	43	43	43	43	43	43
		single palmar crease	Coeficiente de correlación	0.210819	-0.194444	-0.0117999	0.258376	-0.0117999	,305*	,305*	0.115049	0.233074	0.274817	,305*	0.201739	0.0302184	0.246474	0.292527	0.0365606	-0.0973915	-0.0117999	-0.0720226	0.082826	0.115049	0.237675	1	-0.153112	0.0554834	0.0737711	-0.114158	,325*	-0.120761	0.274817	-0.0973915	-0.120761	,392*	-0.226871	-0.13391	-0.04894	0.0515237	-0.0720226	0.13391	0.146974	0.153112	0.126512	-0.0680414	0.159952	-0.177571	0.174595
			Sig. (bilateral)	0.171857	0.207617	0.939044	0.0940385	0.939044	0.0482322	0.0482322	0.455908	0.130919	0.0749096	0.0482322	0.19107	0.844737	0.110191	0.0579879	0.812704	0.52793	0.939044	0.640672	0.591424	0.455908	0.123485		0.321062	0.719166	0.632585	0.459403	0.0350076	0.433848	0.0749096	0.52793	0.433848	0.0110744	0.141482	0.385485	0.751116	0.738446	0.640672	0.385485	0.340843	0.321062	0.412278	0.659243	0.299917	0.249817	0.257843
			N	43	43	43	43	43	43	43	43	43	43	43	43	43	43	43	43	43	43	43	43	43	43	43	43	43	43	43	43	43	43	43	43	43	43	43	43	43	43	43	43	43	43	43	43	43	43
		breath problems	Coeficiente de correlación	0.184594	-0.153112	0.12805	0.00769231	0.0260842	-0.0659637	0.0353377	0.0260842	-0.080819	-0.0544705	0.0353377	-0.14539	-0.0377854	0.0453539	0.137843	0.23511	-0.14539	0.0260842	0.283683	0.15921	,332*	0.0347367	-0.153112	1	-0.00278747	0.0494166	,310*	,471**	0.217258	0.0756534	,336*	0.01849	0.0572892	0.15921	0.0420065	0.0756534	0.121814	0.283683	0.0708859	-0.0708859	0.212821	-0.180278	-0.101575	0.238783	-0.265085	0.0782698
			Sig. (bilateral)	0.231576	0.321062	0.406619	0.96024	0.865761	0.66902	0.818858	0.865761	0.600441	0.724082	0.818858	0.346073	0.806551	0.768814	0.371684	0.127587	0.346073	0.865761	0.0659925	0.302167	0.0314381	0.821886	0.321062		0.985587	0.748774	0.0442733	0.00226171	0.159134	0.623928	0.0296762	0.904619	0.710432	0.302167	0.785443	0.623928	0.429853	0.0659925	0.645952	0.645952	0.167822	0.242673	0.510358	0.121744	0.0858058	0.611982
			N	43	43	43	43	43	43	43	43	43	43	43	43	43	43	43	43	43	43	43	43	43	43	43	43	43	43	43	43	43	43	43	43	43	43	43	43	43	43	43	43	43	43	43	43	43	43
		cardiac anomalies	Coeficiente de correlación	-0.0197386	0.0554834	0.286143	-0.122649	0.286143	0.0973208	0.207447	0.286143	0.14377	,303*	0.207447	-0.121581	-0.0704179	0.02076	-0.176295	,315*	0.139818	0.175295	-0.0125876	0.122729	0.175295	-0.147904	0.0554834	-0.00278747	1	0.174595	0.0557475	0.122932	-0.150756	0.0197386	-0.121581	0.0653275	0.20241	-0.0125876	0.148414	0.161198	0.0317821	0.122729	0.0970399	-0.219767	0.122649	-0.150756	-0.0849412	0.0279553	-0.0628081	0.181913
			Sig. (bilateral)	0.898212	0.719166	0.063679	0.426698	0.063679	0.52823	0.178816	0.063679	0.351472	0.0498269	0.178816	0.430734	0.648131	0.892976	0.253236	0.0408898	0.364869	0.255939	0.934983	0.426396	0.255939	0.337797	0.719166	0.985587		0.257843	0.717886	0.425633	0.328565	0.898212	0.430734	0.672025	0.189599	0.934983	0.336134	0.296169	0.836813	0.426396	0.529421	0.154373	0.426698	0.328565	0.581989	0.856233	0.683977	0.238426
			N	43	43	43	43	43	43	43	43	43	43	43	43	43	43	43	43	43	43	43	43	43	43	43	43	43	43	43	43	43	43	43	43	43	43	43	43	43	43	43	43	43	43	43	43	43	43
		difficult to feed	Coeficiente de correlación	0.099146	0.0737711	,430**	-0.163075	0.233074	-0.0658343	0.129398	0.134817	,343*	0.0262445	0.227015	-0.161655	0.241873	0.225421	-0.0664144	0.0389396	0.0700506	0.0365606	0.103209	0.103209	0.134817	0.223154	0.0737711	0.0494166	0.174595	1	,466**	,359*	-0.00890871	0.151635	0.0700506	0.182629	0.269126	,343*	-0.0202392	0.151635	0.244156	-0.0167365	0.237811	0.0885466	0.269321	-0.00890871	-0.112938	0.113279	-0.0130996	0.0182055
			Sig. (bilateral)	0.520523	0.632585	0.00536865	0.290582	0.130919	0.669631	0.401695	0.382274	0.0260589	0.864944	0.14123	0.294802	0.116994	0.144044	0.666894	0.800765	0.649843	0.812704	0.503579	0.503579	0.382274	0.14812	0.632585	0.748774	0.257843		0.00255252	0.0200968	0.95396	0.325751	0.649843	0.236584	0.0811359	0.0261796	0.895645	0.325751	0.113579	0.913627	0.12327	0.566071	0.0809158	0.95396	0.464214	0.462869	0.932345	0.90608
			N	43	43	43	43	43	43	43	43	43	43	43	43	43	43	43	43	43	43	43	43	43	43	43	43	43	43	43	43	43	43	43	43	43	43	43	43	43	43	43	43	43	43	43	43	43	43
		larynx and epiglottis alterations	Coeficiente de correlación	0.143338	0.0302184	0.229633	-0.153841	0.0149761	0.039676	,360*	0.229633	0.119871	-0.143338	0.252934	-0.129492	0.267045	0.281411	-0.00426743	-0.0464016	0.123606	0.229633	0.222429	-0.0396106	,337*	,353*	-0.114158	,310*	0.0557475	,466**	1	0.173582	0.0486562	0.130597	,377*	0.257878	,475**	,353*	-0.00829046	,405**	,321*	0.0914091	0.12712	-0.00829046	0.269896	0.0486562	-0.0904684	0.212674	-0.2361	-0.0994318
			Sig. (bilateral)	0.352921	0.844737	0.1367	0.318764	0.922682	0.797079	0.0197936	0.1367	0.437246	0.352921	0.101171	0.401353	0.0835138	0.06819	0.977936	0.76363	0.423096	0.1367	0.149443	0.797406	0.02898	0.0219862	0.459403	0.0442733	0.717886	0.00255252		0.260613	0.752513	0.397349	0.0146333	0.0946745	0.00208691	0.0219862	0.957152	0.00875001	0.0377641	0.553584	0.410034	0.957152	0.0802693	0.752513	0.557673	0.168115	0.125991	0.519321
			N	43	43	43	43	43	43	43	43	43	43	43	43	43	43	43	43	43	43	43	43	43	43	43	43	43	43	43	43	43	43	43	43	43	43	43	43	43	43	43	43	43	43	43	43	43	43
		gastro-intestinal anomalies	Coeficiente de correlación	0.227989	-0.0527535	0.254907	-0.0353377	0.161223	0.116883	0.116883	-0.0261443	0.22614	0.250232	,303*	0.00513774	-0.039676	0.168874	0.167621	,371*	-0.215785	0.161223	0.183513	0.0691499	0.254907	0.0691499	,325*	,471**	0.122932	,359*	0.173582	1	0.0976824	,370*	0.00513774	-0.0849412	0.208351	-0.0452134	-0.0892502	0.0111214	0.0179072	0.0691499	0.192973	0.014473	0.23794	-0.0849412	-0.150756	,354*	-0.1249	0.280212
			Sig. (bilateral)	0.139532	0.73244	0.0985368	0.818858	0.296093	0.448757	0.448757	0.865455	0.14277	0.10487	0.0495462	0.973438	0.797079	0.273766	0.277342	0.0161224	0.161979	0.296093	0.234321	0.65405	0.0985368	0.65405	0.0350076	0.00226171	0.425633	0.0200968	0.260613		0.526698	0.0165528	0.973438	0.581989	0.176929	0.76951	0.562989	0.942542	0.907612	0.65405	0.211077	0.925271	0.123066	0.581989	0.328565	0.0216323	0.418259	0.0693736
			N	43	43	43	43	43	43	43	43	43	43	43	43	43	43	43	43	43	43	43	43	43	43	43	43	43	43	43	43	43	43	43	43	43	43	43	43	43	43	43	43	43	43	43	43	43	43
		renal anomalies	Coeficiente de correlación	0.130931	0.126512	-0.0598487	0.217258	0.123972	0.0849412	-0.0976824	-0.0598487	-0.0993399	-0.130931	-0.0976824	-0.0604858	-0.160565	0.232379	-0.0877058	-0.0993399	-0.0604858	-0.0598487	,532**	,308*	,308*	-0.1409	-0.120761	0.217258	-0.150756	-0.00890871	0.0486562	0.0976824	1	,338*	-0.0604858	-0.075	-0.0473365	0.0834966	0.0331311	-0.130931	-0.0219603	0.0834966	0.170389	0.0331311	-0.01849	-0.075	-0.0422577	0.0993399	-0.110282	0.0486562
			Sig. (bilateral)	0.396144	0.412278	0.698117	0.159134	0.421725	0.581989	0.526698	0.698117	0.519708	0.396144	0.526698	0.695063	0.298069	0.13207	0.569764	0.519708	0.695063	0.698117	0.000561339	0.0460016	0.0460723	0.361169	0.433848	0.159134	0.328565	0.95396	0.752513	0.526698		0.0283773	0.695063	0.626928	0.759014	0.588425	0.82999	0.396144	0.886828	0.588425	0.269487	0.82999	0.904619	0.626928	0.784191	0.519708	0.474788	0.752513
			N	43	43	43	43	43	43	43	43	43	43	43	43	43	43	43	43	43	43	43	43	43	43	43	43	43	43	43	43	43	43	43	43	43	43	43	43	43	43	43	43	43	43	43	43	43	43
		genitalia anomalies	Coeficiente de correlación	0.228571	0.112938	-0.0643675	0.205777	0.0559717	,348*	0.108434	0.29665	,386*	0.0785714	0.108434	0.178188	-0.143338	0.284535	0.0526322	0.199435	-0.105593	0.176311	,489**	,342*	,537**	0.0478287	0.274817	0.0756534	0.0197386	0.151635	0.130597	,370*	,338*	1	-0.105593	-0.130931	,321*	0.194731	-0.16422	0.0785714	,374*	-0.0990737	0.16422	0.10225	0.0544705	-0.130931	-0.0737711	0.173422	-0.192524	0.130597
			Sig. (bilateral)	0.138523	0.464214	0.67657	0.182338	0.716801	0.0243006	0.482223	0.0545414	0.0123954	0.610611	0.482223	0.248177	0.352921	0.0651832	0.733032	0.196188	0.493774	0.253194	0.00154512	0.0268262	0.000497152	0.756587	0.0749096	0.623928	0.898212	0.325751	0.397349	0.0165528	0.0283773		0.493774	0.396144	0.0374023	0.206948	0.287208	0.610611	0.0154181	0.520827	0.287208	0.507551	0.724082	0.396144	0.632585	0.261054	0.212141	0.397349
			N	43	43	43	43	43	43	43	43	43	43	43	43	43	43	43	43	43	43	43	43	43	43	43	43	43	43	43	43	43	43	43	43	43	43	43	43	43	43	43	43	43	43	43	43	43	43
		analanomalies	Coeficiente de correlación	0.105593	-0.0973915	0.0258572	-0.14539	0.0258572	-0.00513774	0.215785	0.248229	-0.0801154	-0.105593	-0.00513774	-0.0487805	0.123606	0.187409	-0.0707328	-0.0801154	-0.0487805	0.248229	-0.113633	-0.113633	0.248229	0.157824	-0.0973915	,336*	-0.121581	0.0700506	,377*	0.00513774	-0.0604858	-0.105593	1	-0.0604858	0.0364405	0.157824	0.108787	0.178188	0.28691	,429**	0.137415	,355*	0.14539	-0.0604858	-0.0340799	0.0801154	-0.0889401	-0.129492
			Sig. (bilateral)	0.493774	0.52793	0.866919	0.346073	0.866919	0.973438	0.161979	0.107681	0.603616	0.493774	0.973438	0.751901	0.423096	0.224539	0.646664	0.603616	0.751901	0.107681	0.461471	0.461471	0.107681	0.306395	0.52793	0.0296762	0.430734	0.649843	0.0146333	0.973438	0.695063	0.493774		0.695063	0.813307	0.306395	0.480799	0.248177	0.0629724	0.00540157	0.373172	0.0214152	0.346073	0.695063	0.825199	0.603616	0.564346	0.401353
			N	43	43	43	43	43	43	43	43	43	43	43	43	43	43	43	43	43	43	43	43	43	43	43	43	43	43	43	43	43	43	43	43	43	43	43	43	43	43	43	43	43	43	43	43	43	43
		limb anomalies	Coeficiente de correlación	0.130931	-0.120761	-0.0598487	0.217258	,308*	0.0849412	0.267565	,308*	-0.0993399	0.103653	0.267565	,373*	0.257878	0.232379	-0.0877058	-0.0993399	,373*	-0.24367	0.0834966	0.0834966	-0.0598487	,308*	-0.120761	0.01849	0.0653275	0.182629	0.257878	-0.0849412	-0.075	-0.130931	-0.0604858	1	0.137706	,532**	,440**	,573**	0.166898	0.0834966	-0.0331311	-0.170389	-0.01849	0.283333	-0.0422577	0.0993399	-0.110282	-0.160565
			Sig. (bilateral)	0.396144	0.433848	0.698117	0.159134	0.0460723	0.581989	0.0829149	0.0460723	0.519708	0.501742	0.0829149	0.0156365	0.0946745	0.13207	0.569764	0.519708	0.0156365	0.114299	0.588425	0.588425	0.698117	0.0460016	0.433848	0.904619	0.672025	0.236584	0.0946745	0.581989	0.626928	0.396144	0.695063		0.372159	0.000561339	0.0043359	0.000205376	0.27942	0.588425	0.82999	0.269487	0.904619	0.0663266	0.784191	0.519708	0.474788	0.298069
			N	43	43	43	43	43	43	43	43	43	43	43	43	43	43	43	43	43	43	43	43	43	43	43	43	43	43	43	43	43	43	43	43	43	43	43	43	43	43	43	43	43	43	43	43	43	43
		alterations in hands or feet	Coeficiente de correlación	,406**	0.1366	0.194265	0.0572892	0.0993399	,452**	,546**	0.28919	0.280434	,321*	,452**	0.0364405	0.258797	,529**	,377*	0.133377	0.26029	0.28919	,375*	0.258705	,384*	,375*	,392*	0.0572892	0.20241	0.269126	,475**	0.208351	-0.0473365	,321*	0.0364405	0.137706	1	0.142827	-0.107541	,442**	,322*	0.142827	0.212638	-0.00244412	,353*	-0.0473365	-0.130931	,308*	-,342*	0.150756
			Sig. (bilateral)	0.00856192	0.376011	0.208038	0.710432	0.519708	0.00341198	0.000401445	0.060908	0.0691527	0.0374023	0.00341198	0.813307	0.0935038	0.00060896	0.0144452	0.387378	0.0916285	0.060908	0.0152002	0.0936211	0.0127978	0.0152002	0.0110744	0.710432	0.189599	0.0811359	0.00208691	0.176929	0.759014	0.0374023	0.813307	0.372159		0.354643	0.485836	0.0041515	0.0368697	0.354643	0.168187	0.987362	0.0220481	0.759014	0.396144	0.0460723	0.0267979	0.328565
			N	43	43	43	43	43	43	43	43	43	43	43	43	43	43	43	43	43	43	43	43	43	43	43	43	43	43	43	43	43	43	43	43	43	43	43	43	43	43	43	43	43	43	43	43	43	43
		spinal anomalies	Coeficiente de correlación	0.0990737	,393*	0.11779	0.0347367	0.232904	0.159577	0.27394	0.232904	0.170038	-0.0990737	0.159577	0.157824	0.0914091	,321*	0.0320387	-0.186627	0.157824	0.11779	0.297386	,438**	0.11779	0.297386	-0.226871	0.15921	-0.0125876	,343*	,353*	-0.0452134	0.0834966	0.194731	0.157824	,532**	0.142827	1	,445**	,489**	,550**	0.156863	0.192655	,317*	0.214209	0.0834966	-0.0793884	0.186627	-0.207184	-0.17063
			Sig. (bilateral)	0.520827	0.0109641	0.445244	0.821886	0.1312	0.301054	0.0758427	0.1312	0.270473	0.520827	0.301054	0.306395	0.553584	0.0376833	0.835514	0.226477	0.306395	0.445244	0.0539449	0.00454012	0.445244	0.0539449	0.141482	0.302167	0.934983	0.0261796	0.0219862	0.76951	0.588425	0.206948	0.306395	0.000561339	0.354643		0.00396078	0.00154512	0.000363941	0.30935	0.21183	0.0398496	0.165065	0.588425	0.606905	0.226477	0.179367	0.268809
			N	43	43	43	43	43	43	43	43	43	43	43	43	43	43	43	43	43	43	43	43	43	43	43	43	43	43	43	43	43	43	43	43	43	43	43	43	43	43	43	43	43	43	43	43	43	43
		scoliosis	Coeficiente de correlación	0.0309849	0.00653218	0.177243	0.267791	0.0728396	0.192973	0.192973	0.177243	-0.225685	0.10225	0.0892502	0.108787	0.110539	0.107541	-0.0207556	0.0977969	0.108787	0.0728396	0.0622425	0.0622425	-0.0315638	0.0622425	-0.13391	0.0420065	0.148414	-0.0202392	-0.00829046	-0.0892502	0.0331311	-0.16422	0.108787	,440**	-0.107541	,445**	1	0.235485	0.0573739	-0.0652064	-0.0752688	0.0752688	0.0708859	0.0331311	0.248008	0.0639441	-0.100914	-0.00829046
			Sig. (bilateral)	0.840851	0.966233	0.250694	0.0826548	0.636888	0.211077	0.211077	0.250694	0.143575	0.507551	0.562989	0.480799	0.473758	0.485836	0.892998	0.526214	0.480799	0.636888	0.68667	0.68667	0.837918	0.68667	0.385485	0.785443	0.336134	0.895645	0.957152	0.562989	0.82999	0.287208	0.480799	0.0043359	0.485836	0.00396078		0.126981	0.710023	0.672597	0.625693	0.625693	0.645952	0.82999	0.107994	0.678577	0.513115	0.957152
			N	43	43	43	43	43	43	43	43	43	43	43	43	43	43	43	43	43	43	43	43	43	43	43	43	43	43	43	43	43	43	43	43	43	43	43	43	43	43	43	43	43	43	43	43	43	43
		joint dislocation includes hip	Coeficiente de correlación	0.228571	-0.04894	-0.0643675	0.0756534	0.176311	0.227989	,348*	0.29665	0.199435	0.232143	0.227989	,462**	0.130597	0.163396	-0.153112	-0.173422	0.178188	0.0559717	0.0478287	0.0478287	0.29665	,489**	-0.04894	0.0756534	0.161198	0.151635	,405**	0.0111214	-0.130931	0.0785714	0.178188	,573**	,442**	,489**	0.235485	1	0.250149	,342*	-0.10225	-0.16422	0.0544705	0.103653	-0.0737711	0.173422	-0.192524	-0.143338
			Sig. (bilateral)	0.138523	0.751116	0.67657	0.623928	0.253194	0.139532	0.0243006	0.0545414	0.196188	0.132464	0.139532	0.0027544	0.397349	0.289632	0.321062	0.261054	0.248177	0.716801	0.756587	0.756587	0.0545414	0.00154512	0.751116	0.623928	0.296169	0.325751	0.00875001	0.942542	0.396144	0.610611	0.248177	0.000205376	0.0041515	0.00154512	0.126981		0.104986	0.0268262	0.507551	0.287208	0.724082	0.501742	0.632585	0.261054	0.212141	0.352921
			N	43	43	43	43	43	43	43	43	43	43	43	43	43	43	43	43	43	43	43	43	43	43	43	43	43	43	43	43	43	43	43	43	43	43	43	43	43	43	43	43	43	43	43	43	43	43
		joint laxity	Coeficiente de correlación	0.120761	,312*	0.187005	-0.0877058	0.187005	0.0783439	0.174595	,478**	0.171032	0.00287527	0.0783439	0.0584445	0.100012	0.263093	-0.0808938	0.0209427	0.28691	0.187005	0.195279	,314*	,381*	,314*	0.0515237	0.121814	0.0317821	0.244156	,321*	0.0179072	-0.0219603	,374*	0.28691	0.166898	,322*	,550**	0.0573739	0.250149	1	0.195279	0.157155	,379*	0.297225	-0.210819	-0.118783	0.279236	-,310*	0.100012
			Sig. (bilateral)	0.433848	0.0430617	0.225538	0.569764	0.225538	0.611645	0.257843	0.00196456	0.267683	0.985133	0.611645	0.704863	0.516887	0.088187	0.600104	0.892039	0.0629724	0.225538	0.205673	0.0421521	0.0135996	0.0421521	0.738446	0.429853	0.836813	0.113579	0.0377641	0.907612	0.886828	0.0154181	0.0629724	0.27942	0.0368697	0.000363941	0.710023	0.104986		0.205673	0.308451	0.0139993	0.0540745	0.171857	0.441418	0.0703492	0.0445383	0.516887
			N	43	43	43	43	43	43	43	43	43	43	43	43	43	43	43	43	43	43	43	43	43	43	43	43	43	43	43	43	43	43	43	43	43	43	43	43	43	43	43	43	43	43	43	43	43	43
		cavus feet	Coeficiente de correlación	0.0990737	-0.0720226	0.11779	-0.0897364	,463**	0.0452134	0.27394	0.232904	-0.00829454	0.0478287	0.27394	0.157824	-0.17063	,321*	0.0320387	-0.00829454	-0.113633	0.11779	0.156863	0.297386	0.232904	0.0163399	-0.0720226	0.283683	0.122729	-0.0167365	0.0914091	0.0691499	0.0834966	-0.0990737	,429**	0.0834966	0.142827	0.156863	-0.0652064	,342*	0.195279	1	,320*	-0.0652064	0.214209	0.0834966	-0.0793884	0.186627	-0.207184	0.0914091
			Sig. (bilateral)	0.520827	0.640672	0.445244	0.560864	0.00268719	0.76951	0.0758427	0.1312	0.957131	0.756587	0.0758427	0.306395	0.268809	0.0376833	0.835514	0.957131	0.461471	0.445244	0.30935	0.0539449	0.1312	0.915666	0.640672	0.0659925	0.426396	0.913627	0.553584	0.65405	0.588425	0.520827	0.00540157	0.588425	0.354643	0.30935	0.672597	0.0268262	0.205673		0.0380317	0.672597	0.165065	0.588425	0.606905	0.226477	0.179367	0.553584
			N	43	43	43	43	43	43	43	43	43	43	43	43	43	43	43	43	43	43	43	43	43	43	43	43	43	43	43	43	43	43	43	43	43	43	43	43	43	43	43	43	43	43	43	43	43	43
		MRI images	Coeficiente de correlación	0.235485	0.274352	,345*	-0.0420065	0.135967	0.221919	,326*	,345*	0.0639441	-0.10225	0.221919	-0.108787	0.12712	,523**	0.199254	0.0639441	0.137415	,345*	,320*	,320*	0.0315638	-0.0622425	0.13391	0.0708859	0.0970399	0.237811	0.12712	0.192973	0.170389	0.16422	0.137415	-0.0331311	0.212638	0.192655	-0.0752688	-0.10225	0.157155	,320*	1	,387*	,381*	0.170389	-0.248008	0.259538	-0.0487169	0.12712
			Sig. (bilateral)	0.126981	0.0754036	0.0254574	0.785443	0.378227	0.150377	0.0348234	0.0254574	0.678577	0.507551	0.150377	0.480799	0.410034	0.000699703	0.196595	0.678577	0.373172	0.0254574	0.0380317	0.0380317	0.837918	0.68667	0.385485	0.645952	0.529421	0.12327	0.410034	0.211077	0.269487	0.287208	0.373172	0.82999	0.168187	0.21183	0.625693	0.507551	0.308451	0.0380317		0.0121185	0.0136208	0.269487	0.107994	0.0925692	0.752214	0.410034
			N	43	43	43	43	43	43	43	43	43	43	43	43	43	43	43	43	43	43	43	43	43	43	43	43	43	43	43	43	43	43	43	43	43	43	43	43	43	43	43	43	43	43	43	43	43	43
		Anomalies in MRI images	Coeficiente de correlación	0.0309849	,428**	0.0728396	-0.183778	-0.0315638	-0.014473	0.0892502	0.0728396	0.259538	-0.0309849	-0.014473	-0.137415	0.229369	0.212638	-0.0207556	-0.0639441	0.108787	,386*	-0.0652064	0.0622425	-0.0315638	0.189691	0.146974	-0.0708859	-0.219767	0.0885466	-0.00829046	0.014473	0.0331311	0.10225	,355*	-0.170389	-0.00244412	,317*	0.0752688	-0.16422	,379*	-0.0652064	,387*	1	0.183778	0.0331311	-0.0960031	0.0639441	-0.100914	-0.00829046
			Sig. (bilateral)	0.840851	0.00555701	0.636888	0.233646	0.837918	0.925271	0.562989	0.636888	0.0925692	0.840851	0.925271	0.373172	0.137151	0.168187	0.892998	0.678577	0.480799	0.0123533	0.672597	0.68667	0.837918	0.218944	0.340843	0.645952	0.154373	0.566071	0.957152	0.925271	0.82999	0.507551	0.0214152	0.269487	0.987362	0.0398496	0.625693	0.287208	0.0139993	0.672597	0.0121185		0.233646	0.82999	0.533829	0.678577	0.513115	0.957152
			N	43	43	43	43	43	43	43	43	43	43	43	43	43	43	43	43	43	43	43	43	43	43	43	43	43	43	43	43	43	43	43	43	43	43	43	43	43	43	43	43	43	43	43	43	43	43
		hypotonia	Coeficiente de correlación	,336*	0.290274	,382*	-0.117949	0.279813	0.167265	,471**	0.177847	0.238783	0.184594	,572**	-,336*	0.0377854	,468**	0.210819	0.238783	0.14539	,484**	0.214209	,339*	0.279813	0.0897364	0.153112	0.212821	0.122649	0.269321	0.269896	0.23794	-0.01849	0.0544705	0.14539	-0.01849	,353*	0.214209	0.0708859	0.0544705	0.297225	0.214209	,381*	0.183778	1	-0.217258	0.101575	,393*	-,319*	0.269896
			Sig. (bilateral)	0.0294888	0.0599456	0.0133533	0.444632	0.0697712	0.278364	0.00226171	0.249083	0.121744	0.231576	0.000207233	0.0296762	0.806551	0.00242866	0.171857	0.121744	0.346073	0.00171843	0.165065	0.0281698	0.0697712	0.560864	0.321062	0.167822	0.426698	0.0809158	0.0802693	0.123066	0.904619	0.724082	0.346073	0.904619	0.0220481	0.165065	0.645952	0.724082	0.0540745	0.165065	0.0136208	0.233646		0.159134	0.510358	0.0108525	0.0384196	0.0802693
			N	43	43	43	43	43	43	43	43	43	43	43	43	43	43	43	43	43	43	43	43	43	43	43	43	43	43	43	43	43	43	43	43	43	43	43	43	43	43	43	43	43	43	43	43	43	43
		hypertonia	Coeficiente de correlación	0.130931	-0.120761	-0.0598487	0.01849	-0.0598487	0.0849412	0.0849412	0.123972	-0.0993399	-0.130931	0.0849412	,373*	0.257878	0.0473365	0.226573	-0.0993399	-0.0604858	0.123972	-0.1409	-0.1409	-0.24367	,308*	0.126512	-0.180278	-0.150756	-0.00890871	0.0486562	-0.0849412	-0.075	-0.130931	-0.0604858	0.283333	-0.0473365	0.0834966	0.0331311	0.103653	-0.210819	0.0834966	0.170389	0.0331311	-0.217258	1	-0.0422577	0.0993399	0.15317	-0.160565
			Sig. (bilateral)	0.396144	0.433848	0.698117	0.904619	0.698117	0.581989	0.581989	0.421725	0.519708	0.396144	0.581989	0.0156365	0.0946745	0.759014	0.142006	0.519708	0.695063	0.421725	0.361169	0.361169	0.114299	0.0460016	0.412278	0.242673	0.328565	0.95396	0.752513	0.581989	0.626928	0.396144	0.695063	0.0663266	0.759014	0.588425	0.82999	0.501742	0.171857	0.588425	0.269487	0.82999	0.159134		0.784191	0.519708	0.320879	0.298069
			N	43	43	43	43	43	43	43	43	43	43	43	43	43	43	43	43	43	43	43	43	43	43	43	43	43	43	43	43	43	43	43	43	43	43	43	43	43	43	43	43	43	43	43	43	43	43
		seizures	Coeficiente de correlación	-,323*	-0.0680414	-0.137292	0.234404	0.173422	-0.157935	-0.157935	-0.137292	-0.0559717	,323*	0.150756	-0.0340799	-0.0904684	0.130931	-0.0494166	-0.0559717	-0.0340799	-0.137292	-0.0793884	-0.0793884	0.173422	-0.0793884	-0.0680414	-0.101575	-0.0849412	-0.112938	-0.0904684	-0.150756	-0.0422577	-0.0737711	-0.0340799	-0.0422577	-0.130931	-0.0793884	0.248008	-0.0737711	-0.118783	-0.0793884	-0.248008	-0.0960031	0.101575	-0.0422577	1	0.0559717	-0.062137	-0.0904684
			Sig. (bilateral)	0.0364698	0.659243	0.373597	0.128735	0.261054	0.306056	0.306056	0.373597	0.716801	0.0364698	0.328565	0.825199	0.557673	0.396144	0.748774	0.716801	0.825199	0.373597	0.606905	0.606905	0.261054	0.606905	0.659243	0.510358	0.581989	0.464214	0.557673	0.328565	0.784191	0.632585	0.825199	0.784191	0.396144	0.606905	0.107994	0.632585	0.441418	0.606905	0.107994	0.533829	0.510358	0.784191		0.716801	0.687174	0.557673
			N	43	43	43	43	43	43	43	43	43	43	43	43	43	43	43	43	43	43	43	43	43	43	43	43	43	43	43	43	43	43	43	43	43	43	43	43	43	43	43	43	43	43	43	43	43	43
		developmental delay	Coeficiente de correlación	,386*	0.159952	,323*	-0.0771454	,323*	0.22614	,371*	,323*	0.131579	0.173422	,371*	0.0801154	0.0464016	,427**	0.116169	0.131579	0.0801154	,323*	0.186627	0.186627	,323*	0.186627	0.159952	0.238783	0.0279553	0.113279	0.212674	,354*	0.0993399	0.173422	0.0801154	0.0993399	,308*	0.186627	0.0639441	0.173422	0.279236	0.186627	0.259538	0.0639441	,393*	0.0993399	0.0559717	1	0.146072	0.212674
			Sig. (bilateral)	0.0123954	0.299917	0.0364698	0.617104	0.0364698	0.14277	0.0161224	0.0364698	0.39381	0.261054	0.0161224	0.603616	0.76363	0.00559775	0.451533	0.39381	0.603616	0.0364698	0.226477	0.226477	0.0364698	0.226477	0.299917	0.121744	0.856233	0.462869	0.168115	0.0216323	0.519708	0.261054	0.603616	0.519708	0.0460723	0.226477	0.678577	0.261054	0.0703492	0.226477	0.0925692	0.678577	0.0108525	0.519708	0.716801		0.343814	0.168115
			N	43	43	43	43	43	43	43	43	43	43	43	43	43	43	43	43	43	43	43	43	43	43	43	43	43	43	43	43	43	43	43	43	43	43	43	43	43	43	43	43	43	43	43	43	43	43
		light ID	Coeficiente de correlación	0.0200546	-0.177571	0.0471446	-0.118949	-0.0880033	-0.143635	-0.143635	0.0471446	-0.146072	-0.192524	-0.277903	-0.0889401	0.0715455	-0.202487	-0.128965	-0.146072	-0.0889401	-0.0880033	-0.207184	-0.207184	-,358*	-0.207184	-0.177571	-0.265085	-0.0628081	-0.0130996	-0.2361	-0.1249	-0.110282	-0.192524	-0.0889401	-0.110282	-,342*	-0.207184	-0.100914	-0.192524	-,310*	-0.207184	-0.0487169	-0.100914	-,319*	0.15317	-0.062137	0.146072	1	-0.2361
			Sig. (bilateral)	0.896591	0.249817	0.759961	0.440781	0.568456	0.351925	0.351925	0.759961	0.343814	0.212141	0.0717006	0.564346	0.642886	0.18943	0.403273	0.343814	0.564346	0.568456	0.179367	0.179367	0.0202305	0.179367	0.249817	0.0858058	0.683977	0.932345	0.125991	0.418259	0.474788	0.212141	0.564346	0.474788	0.0267979	0.179367	0.513115	0.212141	0.0445383	0.179367	0.752214	0.513115	0.0384196	0.320879	0.687174	0.343814		0.125991
			N	43	43	43	43	43	43	43	43	43	43	43	43	43	43	43	43	43	43	43	43	43	43	43	43	43	43	43	43	43	43	43	43	43	43	43	43	43	43	43	43	43	43	43	43	43	43
		moderate ID	Coeficiente de correlación	0.280306	0.174595	,337*	-0.0377854	0.122304	0.146305	0.039676	0.122304	-0.0464016	0.130597	0.252934	0.123606	0.0227273	0.173369	-0.00426743	,452**	0.123606	,337*	0.0914091	0.222429	0.229633	-0.0396106	0.174595	0.0782698	0.181913	0.0182055	-0.0994318	0.280212	0.0486562	0.130597	-0.129492	-0.160565	0.150756	-0.17063	-0.00829046	-0.143338	0.100012	0.0914091	0.12712	-0.00829046	0.269896	-0.160565	-0.0904684	0.212674	-0.2361	1
			Sig. (bilateral)	0.0692799	0.257843	0.02898	0.806551	0.427997	0.343045	0.797079	0.427997	0.76363	0.397349	0.101171	0.423096	0.882903	0.2612	0.977936	0.00336798	0.423096	0.02898	0.553584	0.149443	0.1367	0.797406	0.257843	0.611982	0.238426	0.90608	0.519321	0.0693736	0.752513	0.397349	0.401353	0.298069	0.328565	0.268809	0.957152	0.352921	0.516887	0.553584	0.410034	0.957152	0.0802693	0.298069	0.557673	0.168115	0.125991
			N	43	43	43	43	43	43	43	43	43	43	43	43	43	43	43	43	43	43	43	43	43	43	43	43	43	43	43	43	43	43	43	43	43	43	43	43	43	43	43	43	43	43	43	43	43	43
		severe ID	Coeficiente de correlación	0.0198979	0.158805	-0.0490037	0.296252	,334*	0.123924	,314*	0.238336	0.151832	0.224562	0.21908	0.0472742	-0.0380285	,397*	0.0685487	-0.144931	0.0472742	-0.0490037	0.285507	0.168585	0.238336	0.168585	0.0299632	0.192684	0.00523675	0.206564	0.289016	0.0663879	0.151973	0.224562	0.27314	,339*	0.278038	,519**	0.239215	,347*	,362*	0.285507	0.291004	0.239215	,325*	-0.0347367	0.190826	0.144931	-,326*	-,474**
			Sig. (bilateral)	0.897395	0.303398	0.750803	0.0548662	0.0303631	0.421905	0.0417018	0.122444	0.325122	0.145578	0.155665	0.759321	0.805332	0.0101096	0.656865	0.347597	0.759321	0.750803	0.0642704	0.274588	0.122444	0.274588	0.846032	0.211761	0.972927	0.180673	0.0610629	0.667019	0.324675	0.145578	0.0767023	0.0281698	0.0715623	0.000763266	0.121071	0.0246099	0.0191138	0.0642704	0.0593053	0.121071	0.0350964	0.821886	0.216201	0.347597	0.0348355	0.00212315
			N	43	43	43	43	43	43	43	43	43	43	43	43	43	43	43	43	43	43	43	43	43	43	43	43	43	43	43	43	43	43	43	43	43	43	43	43	43	43	43	43	43	43	43	43	43	43
		behaviour anomalies	Coeficiente de correlación	,502**	-0.00653218	0.135967	0.296671	0.240371	0.221919	,326*	,345*	0.225685	0.0309849	,326*	0.137415	0.12712	,523**	0.199254	0.0639441	0.137415	0.240371	,320*	,320*	,345*	0.192655	0.274352	-0.0420065	-0.025687	,347*	0.24595	0.192973	0.170389	0.297455	0.137415	0.170389	,423**	0.192655	0.155914	0.16422	0.157155	0.0652064	,306*	0.155914	0.267791	0.170389	0.0960031	,421**	0.100914	0.24595
			Sig. (bilateral)	0.00114178	0.966233	0.378227	0.0545245	0.119286	0.150377	0.0348234	0.0254574	0.143575	0.840851	0.0348234	0.373172	0.410034	0.000699703	0.196595	0.678577	0.373172	0.119286	0.0380317	0.0380317	0.0254574	0.21183	0.0754036	0.785443	0.867786	0.024691	0.11095	0.211077	0.269487	0.0538892	0.373172	0.269487	0.00613891	0.21183	0.312285	0.287208	0.308451	0.672597	0.0470296	0.312285	0.0826548	0.269487	0.533829	0.0063296	0.513115	0.11095
			N	43	43	43	43	43	43	43	43	43	43	43	43	43	43	43	43	43	43	43	43	43	43	43	43	43	43	43	43	43	43	43	43	43	43	43	43	43	43	43	43	43	43	43	43	43	43
		Autism	Coeficiente de correlación	0.130931	0.126512	-0.0598487	0.01849	-0.24367	0.0849412	-0.0976824	0.123972	-0.0993399	0.103653	-0.0976824	,373*	0.0486562	-0.137706	0.226573	-0.0993399	-0.0604858	0.123972	0.0834966	0.0834966	-0.0598487	0.0834966	0.126512	-0.180278	-0.150756	-0.200446	-0.160565	-0.0849412	-0.075	0.103653	-0.0604858	-0.075	0.137706	0.0834966	0.0331311	0.103653	0.166898	-0.1409	-0.0331311	0.236651	-0.217258	0.283333	-0.0422577	0.0993399	0.15317	0.0486562
			Sig. (bilateral)	0.396144	0.412278	0.698117	0.904619	0.114299	0.581989	0.526698	0.421725	0.519708	0.501742	0.526698	0.0156365	0.752513	0.372159	0.142006	0.519708	0.695063	0.421725	0.588425	0.588425	0.698117	0.588425	0.412278	0.242673	0.328565	0.193931	0.298069	0.581989	0.626928	0.501742	0.695063	0.626928	0.372159	0.588425	0.82999	0.501742	0.27942	0.361169	0.82999	0.12511	0.159134	0.0663266	0.784191	0.519708	0.320879	0.752513
			N	43	43	43	43	43	43	43	43	43	43	43	43	43	43	43	43	43	43	43	43	43	43	43	43	43	43	43	43	43	43	43	43	43	43	43	43	43	43	43	43	43	43	43	43	43	43
		Hyperactivity or ASD	Coeficiente de correlación	0.263181	-0.0936282	0.0644467	0.117074	0.0644467	-0.0128054	-0.0128054	,397*	-0.0279553	0.0197386	-0.0128054	0.139818	0.181913	0.02076	-0.176295	0.14377	0.139818	0.0644467	,393*	0.258045	0.286143	-0.0125876	-0.0936282	0.117074	0.0878788	0.174595	0.181913	0.122932	0.281411	,303*	-0.121581	0.281411	0.0908249	0.258045	0.148414	,303*	0.259554	-0.0125876	-0.025687	-0.0970399	0.122649	0.0653275	-0.0849412	0.199681	0.0960594	0.181913
			Sig. (bilateral)	0.0880815	0.543997	0.676194	0.448017	0.676194	0.933861	0.933861	0.010088	0.856233	0.898212	0.933861	0.364869	0.238426	0.892976	0.253236	0.351472	0.364869	0.676194	0.0107947	0.0944602	0.063679	0.934983	0.543997	0.448017	0.569004	0.257843	0.238426	0.425633	0.06819	0.0498269	0.430734	0.06819	0.556121	0.0944602	0.336134	0.0498269	0.0925494	0.934983	0.867786	0.529421	0.426698	0.672025	0.581989	0.195638	0.533589	0.238426
			N	43	43	43	43	43	43	43	43	43	43	43	43	43	43	43	43	43	43	43	43	43	43	43	43	43	43	43	43	43	43	43	43	43	43	43	43	43	43	43	43	43	43	43	43	43	43
		aggressive and selfmutilation	Coeficiente de correlación	0.264358	-0.0988787	0.142556	0.0891165	0.0467763	0.123924	0.21908	0.238336	0.00345074	0.224562	0.21908	0.0472742	0.289016	,397*	0.0685487	0.300214	0.27314	0.238336	0.168585	-0.0652588	0.0467763	0.168585	0.0299632	0.0891165	-0.107353	0.00696282	0.180001	0.0663879	-0.0347367	-0.0198979	0.27314	,339*	0.278038	0.168585	,345*	0.102332	0.164771	0.0516633	0.18496	,345*	0.221587	0.151973	0.190826	0.293313	-0.0510778	0.0709865
			Sig. (bilateral)	0.0866689	0.521648	0.355554	0.563574	0.761779	0.421905	0.155665	0.122444	0.982158	0.145578	0.155665	0.759321	0.0610629	0.0101096	0.656865	0.0517015	0.0767023	0.122444	0.274588	0.672349	0.761779	0.274588	0.846032	0.563574	0.486598	0.964008	0.243395	0.667019	0.821886	0.897395	0.0767023	0.0281698	0.0715623	0.274588	0.0252513	0.50721	0.285595	0.737764	0.230652	0.0252513	0.150989	0.324675	0.216201	0.0573172	0.740628	0.645484
			N	43	43	43	43	43	43	43	43	43	43	43	43	43	43	43	43	43	43	43	43	43	43	43	43	43	43	43	43	43	43	43	43	43	43	43	43	43	43	43	43	43	43	43	43	43	43
		sterotypes and repetitive movements	Coeficiente de correlación	,305*	-0.138648	0.0570175	,434**	0.245614	,307*	,307*	0.151316	-0.0305762	0.0559717	0.213512	0.0258572	,337*	,470**	0.198715	0.11551	0.0258572	0.0570175	,463**	,348*	0.151316	0.00267705	-0.0117999	0.12805	-0.0464016	0.233074	0.229633	-0.0261443	,308*	0.0559717	0.0258572	,308*	0.28919	,348*	0.281646	0.176311	0.090123	0.232904	,345*	-0.0315638	0.177847	,308*	0.173422	0.176662	-0.0880033	0.0149761
			Sig. (bilateral)	0.0480504	0.368895	0.711743	0.00491892	0.111438	0.0464965	0.0464965	0.326771	0.842923	0.716801	0.166445	0.866919	0.02898	0.00230905	0.197808	0.454104	0.866919	0.711743	0.00268719	0.0241078	0.326771	0.986158	0.939044	0.406619	0.76363	0.130919	0.1367	0.865455	0.0460723	0.716801	0.866919	0.0460723	0.060908	0.0241078	0.0679593	0.253194	0.559177	0.1312	0.0254574	0.837918	0.249083	0.0460723	0.261054	0.252249	0.568456	0.922682
			N	43	43	43	43	43	43	43	43	43	43	43	43	43	43	43	43	43	43	43	43	43	43	43	43	43	43	43	43	43	43	43	43	43	43	43	43	43	43	43	43	43	43	43	43	43	43
		frustration intolerance	Coeficiente de correlación	0.284535	-0.118783	0.194265	0.0572892	0.194265	0.0745679	0.168874	,384*	0.133377	-0.0422577	0.0745679	-0.187409	0.150756	0.242222	-0.109453	0.133377	0.0364405	0.0993399	,375*	0.258705	0.28919	-0.0889297	0.00890871	0.159932	0.20241	,368*	0.258797	0.208351	,323*	0.20002	0.26029	0.137706	0.235556	0.258705	0.20775	0.0788811	,322*	0.142827	0.212638	0.20775	0.147997	-0.0473365	-0.130931	,308*	0.202487	-0.0653275
			Sig. (bilateral)	0.0651832	0.441418	0.208038	0.710432	0.208038	0.628915	0.273766	0.0127978	0.387378	0.784191	0.628915	0.224539	0.328565	0.116466	0.478114	0.387378	0.813307	0.519708	0.0152002	0.0936211	0.060908	0.564392	0.95396	0.299978	0.189599	0.0170727	0.0935038	0.176929	0.0364698	0.19488	0.0916285	0.372159	0.126867	0.0936211	0.178182	0.609206	0.0368697	0.354643	0.168187	0.178182	0.337493	0.759014	0.396144	0.0460723	0.18943	0.672025
			N	43	43	43	43	43	43	43	43	43	43	43	43	43	43	43	43	43	43	43	43	43	43	43	43	43	43	43	43	43	43	43	43	43	43	43	43	43	43	43	43	43	43	43	43	43	43
		uncontrolled laughs	Coeficiente de correlación	0.00637059	0.174595	0.122304	0.0782698	,444**	0.039676	0.146305	0.122304	0.286143	0.267565	0.252934	-0.129492	-0.0994318	0.281411	0.179232	0.119871	0.123606	0.122304	,353*	,484**	0.122304	-0.0396106	-0.114158	-0.0377854	0.0557475	0.241873	0.0227273	-0.039676	0.0486562	0.267565	-0.129492	0.257878	0.150756	,484**	0.229369	0.130597	,431**	0.0914091	0.12712	0.110539	,386*	-0.160565	0.263181	0.0464016	-0.2361	-0.0994318
			Sig. (bilateral)	0.967068	0.257843	0.427997	0.611982	0.00398526	0.797079	0.343045	0.427997	0.063679	0.0829149	0.101171	0.401353	0.519321	0.06819	0.245416	0.437246	0.423096	0.427997	0.0219862	0.00169114	0.427997	0.797406	0.459403	0.806551	0.717886	0.116994	0.882903	0.797079	0.752513	0.0829149	0.401353	0.0946745	0.328565	0.00169114	0.137151	0.397349	0.00523778	0.553584	0.410034	0.473758	0.0123756	0.298069	0.0880815	0.76363	0.125991	0.519321
			N	43	43	43	43	43	43	43	43	43	43	43	43	43	43	43	43	43	43	43	43	43	43	43	43	43	43	43	43	43	43	43	43	43	43	43	43	43	43	43	43	43	43	43	43	43	43
		sleeping problems	Coeficiente de correlación	-0.0334367	-0.0323083	0.109171	-0.00472192	0.296946	-0.021692	0.164859	0.109171	-0.0473557	0.273066	0.258135	0.0154467	0.201296	0.224189	0.022398	0.243544	0.0154467	0.109171	0.0932886	-0.0213231	0.015284	0.0932886	0.0939877	-0.00472192	-0.0718658	0.100103	0.0944351	0.208243	0.110663	-0.0863781	0.0154467	0.293684	-0.035167	0.0932886	0.147462	0.0334367	0.0538382	0.2079	0.268332	0.25141	,309*	0.293684	0.165472	0.192805	-0.106396	-0.0124257
			Sig. (bilateral)	0.828446	0.83415	0.479249	0.975587	0.0543007	0.888201	0.285335	0.479249	0.758919	0.0767818	0.0943457	0.92026	0.192047	0.146248	0.884588	0.114487	0.92026	0.479249	0.545459	0.890091	0.921097	0.545459	0.542452	0.975587	0.641399	0.516503	0.540532	0.177153	0.473263	0.57562	0.92026	0.0570032	0.819718	0.545459	0.339243	0.828446	0.727156	0.177868	0.0820364	0.103244	0.0450271	0.0570032	0.283549	0.211474	0.490495	0.935818
			N	43	43	43	43	43	43	43	43	43	43	43	43	43	43	43	43	43	43	43	43	43	43	43	43	43	43	43	43	43	43	43	43	43	43	43	43	43	43	43	43	43	43	43	43	43	43
		cephalic support	Coeficiente de correlación	0.194731	0.0720226	0.227549	0.0897364	,343*	0.183513	,412**	0.227549	0.186627	-0.0478287	,412**	-0.157824	0.0396106	,490**	0.164771	0.00829454	-0.157824	0.227549	0.264706	0.264706	0.227549	-0.0163399	0.0720226	-0.0347367	0.0125876	,377*	0.30165	0.159577	0.1409	0.0990737	0.113633	0.1409	0.204808	0.264706	0.0652064	0.0990737	0.0412561	0.264706	,572**	0.192655	,408**	0.1409	0.0793884	,348*	0.207184	-0.0914091
			Sig. (bilateral)	0.206948	0.640672	0.140296	0.560864	0.0263707	0.234321	0.00754861	0.140296	0.226477	0.756587	0.00754861	0.306395	0.797406	0.00148014	0.285595	0.957131	0.306395	0.140296	0.0862554	0.0862554	0.140296	0.915666	0.640672	0.821886	0.934983	0.0146683	0.0505931	0.301054	0.361169	0.520827	0.461471	0.361169	0.184407	0.0862554	0.672597	0.520827	0.789184	0.0862554	0.000209537	0.21183	0.00816541	0.361169	0.606905	0.0239643	0.179367	0.553584
			N	43	43	43	43	43	43	43	43	43	43	43	43	43	43	43	43	43	43	43	43	43	43	43	43	43	43	43	43	43	43	43	43	43	43	43	43	43	43	43	43	43	43	43	43	43	43
		able to stay seated	Coeficiente de correlación	0.267565	-0.0302184	0.0923524	0.153841	,414**	0.173582	,387*	,307*	0.212674	0.00637059	,387*	-0.123606	-0.0227273	,475**	0.00426743	0.0464016	-0.123606	0.199681	0.30165	0.30165	,307*	-0.222429	-0.0302184	-0.0782698	0.0704179	0.205462	0.0994318	0.039676	0.160565	0.143338	0.129492	0.160565	0.173369	0.17063	0.12712	0.143338	0.0102576	0.30165	,467**	0.12712	,310*	-0.0486562	0.0904684	0.286143	0.2361	-0.0227273
			Sig. (bilateral)	0.0829149	0.844737	0.549499	0.318764	0.00724833	0.260613	0.0121756	0.0466298	0.168115	0.967068	0.0121756	0.423096	0.882903	0.00208691	0.977936	0.76363	0.423096	0.195638	0.0505931	0.0505931	0.0466298	0.149443	0.844737	0.611982	0.648131	0.18301	0.519321	0.797079	0.298069	0.352921	0.401353	0.298069	0.2612	0.268809	0.410034	0.352921	0.946998	0.0505931	0.00247244	0.410034	0.0442733	0.752513	0.557673	0.063679	0.125991	0.882903
			N	43	43	43	43	43	43	43	43	43	43	43	43	43	43	43	43	43	43	43	43	43	43	43	43	43	43	43	43	43	43	43	43	43	43	43	43	43	43	43	43	43	43	43	43	43	43
		able to stay seated unaided	Coeficiente de correlación	0.235485	-0.00653218	0.135967	0.183778	,449**	0.221919	,429**	0.240371	0.225685	0.0309849	,429**	-0.108787	-0.110539	,523**	0.0207556	0.0639441	-0.108787	0.135967	,320*	,320*	,345*	-0.189691	-0.00653218	-0.0420065	0.0970399	0.237811	0.12712	0.0892502	0.170389	0.16422	0.137415	0.170389	0.212638	0.192655	0.155914	0.16422	0.0498904	,320*	,422**	0.0403226	,381*	-0.236651	0.0960031	0.259538	0.100914	0.00829046
			Sig. (bilateral)	0.126981	0.966233	0.378227	0.233646	0.00360272	0.150377	0.00539237	0.119286	0.143575	0.840851	0.00539237	0.480799	0.473758	0.000699703	0.892998	0.678577	0.480799	0.378227	0.0380317	0.0380317	0.0254574	0.218944	0.966233	0.785443	0.529421	0.12327	0.410034	0.562989	0.269487	0.287208	0.373172	0.269487	0.168187	0.21183	0.312285	0.287208	0.746448	0.0380317	0.00623516	0.793846	0.0136208	0.12511	0.533829	0.0925692	0.513115	0.957152
			N	43	43	43	43	43	43	43	43	43	43	43	43	43	43	43	43	43	43	43	43	43	43	43	43	43	43	43	43	43	43	43	43	43	43	43	43	43	43	43	43	43	43	43	43	43	43
		able to walk unaided	Coeficiente de correlación	0.250149	-0.0515237	0.103641	-0.0170539	0.00675923	-0.0783439	0.0179072	,394*	-0.0209427	-,497**	-0.0783439	-0.0584445	0.0102576	0.127011	-0.250386	-0.171032	0.17002	0.103641	0.159524	0.159524	0.200524	-0.195279	-0.181848	-0.0170539	-0.0317821	0.0586913	0.120527	-0.210409	0.210819	0.120761	0.17002	0.0219603	-0.127011	0.0412561	-0.0573739	-0.00287527	0.0949074	0.159524	,379*	0.0498904	0.0170539	0.0219603	-0.200446	0.171032	,310*	0.120527
			Sig. (bilateral)	0.104986	0.738446	0.501792	0.911995	0.96506	0.611645	0.907612	0.0106103	0.892039	0.00126562	0.611645	0.704863	0.946998	0.410438	0.104657	0.267683	0.270523	0.501792	0.301215	0.301215	0.193758	0.205673	0.238593	0.911995	0.836813	0.703676	0.434741	0.172691	0.171857	0.433848	0.270523	0.886828	0.410438	0.789184	0.710023	0.985133	0.538508	0.301215	0.0139993	0.746448	0.911995	0.886828	0.193931	0.267683	0.0445383	0.434741
			N	43	43	43	43	43	43	43	43	43	43	43	43	43	43	43	43	43	43	43	43	43	43	43	43	43	43	43	43	43	43	43	43	43	43	43	43	43	43	43	43	43	43	43	43	43	43
		able to walk with help	Coeficiente de correlación	,336*	-0.121214	0.177847	-0.00769231	0.177847	0.0659637	0.268566	,382*	0.080819	-,336*	0.167265	-0.0950626	-0.0782698	0.262575	0.0364878	0.080819	-0.0950626	0.177847	,339*	,339*	0.279813	-0.15921	-0.121214	0.102564	0.00278747	0.163075	0.153841	-0.0659637	0.180278	0.184594	0.14539	0.180278	0.0453539	0.214209	0.0708859	0.0544705	0.192466	0.214209	,381*	0.0708859	0.117949	-0.01849	-0.234404	0.23511	0.265085	0.0377854
			Sig. (bilateral)	0.0294888	0.432129	0.249083	0.96024	0.249083	0.66902	0.0817697	0.0133533	0.600441	0.0294888	0.278364	0.537844	0.611982	0.0888147	0.813069	0.600441	0.537844	0.249083	0.0281698	0.0281698	0.0697712	0.302167	0.432129	0.506248	0.985587	0.290582	0.318764	0.66902	0.242673	0.231576	0.346073	0.242673	0.768814	0.165065	0.645952	0.724082	0.212281	0.165065	0.0136208	0.645952	0.444632	0.904619	0.128735	0.127587	0.0858058	0.806551
			N	43	43	43	43	43	43	43	43	43	43	43	43	43	43	43	43	43	43	43	43	43	43	43	43	43	43	43	43	43	43	43	43	43	43	43	43	43	43	43	43	43	43	43	43	43	43
		diapers	Coeficiente de correlación	0.120761	,312*	0.090123	0.121814	,381*	0.270846	,463**	-0.00675923	0.0209427	,374*	,367*	0.0584445	-0.0102576	,458**	0.250386	0.0209427	0.0584445	0.187005	0.0770115	0.0770115	-0.103641	0.0770115	0.0515237	-0.192466	0.0317821	0.143207	0.100012	-0.0783439	-0.0219603	-0.120761	0.0584445	0.166898	0.127011	0.195279	0.0573739	0.00287527	0.00462963	0.0770115	,372*	0.164638	0.297225	0.166898	0.200446	0.129147	-0.032291	-0.230797
			Sig. (bilateral)	0.433848	0.0430617	0.559177	0.429853	0.0135996	0.0792109	0.00267473	0.96506	0.892039	0.0154181	0.0173568	0.704863	0.946998	0.00298653	0.104657	0.892039	0.704863	0.225538	0.617715	0.617715	0.501792	0.617715	0.738446	0.212281	0.836813	0.353363	0.516887	0.611645	0.886828	0.433848	0.704863	0.27942	0.410438	0.205673	0.710023	0.985133	0.976064	0.617715	0.0160058	0.285982	0.0540745	0.27942	0.193931	0.402612	0.834238	0.134723
			N	43	43	43	43	43	43	43	43	43	43	43	43	43	43	43	43	43	43	43	43	43	43	43	43	43	43	43	43	43	43	43	43	43	43	43	43	43	43	43	43	43	43	43	43	43	43
		interact with the envoronment	Coeficiente de correlación	,342*	0.0720226	0.112436	,339*	,343*	0.297877	0.183513	,343*	0.00829454	0.0990737	0.183513	0.113633	0.0396106	,490**	0.164771	0.00829454	0.113633	-0.00267705	0.264706	0.264706	,343*	-0.0163399	0.0720226	-0.0347367	0.0125876	0.256627	0.0396106	0.0452134	0.1409	0.245976	0.113633	0.1409	,321*	0.124183	0.0652064	0.0990737	0.277791	0.264706	,317*	-0.0622425	0.15921	-0.0834966	0.0793884	0.170038	0.0422042	0.0396106
			Sig. (bilateral)	0.0268262	0.640672	0.466204	0.0281698	0.0263707	0.0535498	0.234321	0.0263707	0.957131	0.520827	0.234321	0.461471	0.797406	0.00148014	0.285595	0.957131	0.461471	0.986158	0.0862554	0.0862554	0.0263707	0.915666	0.640672	0.821886	0.934983	0.0962857	0.797406	0.76951	0.361169	0.110912	0.461471	0.361169	0.0376833	0.420936	0.672597	0.520827	0.0718142	0.0862554	0.0398496	0.68667	0.302167	0.588425	0.606905	0.270473	0.784458	0.797406
			N	43	43	43	43	43	43	43	43	43	43	43	43	43	43	43	43	43	43	43	43	43	43	43	43	43	43	43	43	43	43	43	43	43	43	43	43	43	43	43	43	43	43	43	43	43	43
		can read/write	Coeficiente de correlación	-0.0197386	-0.0936282	-0.0464016	-0.00278747	-0.0464016	-0.122932	-,453**	0.0644467	-0.0279553	-0.121721	-0.233058	0.139818	-0.0704179	-,314*	-0.176295	-0.0279553	-0.121581	-0.15725	-0.147904	0.122729	0.0644467	-0.147904	0.0554834	-0.122649	0.0878788	0.0590937	-,323*	0.122932	0.0653275	0.0197386	-0.121581	-0.150756	-0.24393	-0.147904	-0.0970399	-0.121721	-0.0821037	-0.0125876	-0.025687	0.025687	-0.236935	0.0653275	-0.0849412	0.0279553	,414**	,308*
			Sig. (bilateral)	0.898212	0.543997	0.76363	0.985587	0.76363	0.425633	0.00330567	0.676194	0.856233	0.430204	0.130945	0.364869	0.648131	0.0418592	0.253236	0.856233	0.430734	0.308157	0.337797	0.426396	0.676194	0.337797	0.719166	0.426698	0.569004	0.701741	0.0364698	0.425633	0.672025	0.898212	0.430734	0.328565	0.113913	0.337797	0.529421	0.430204	0.594662	0.934983	0.867786	0.867786	0.124657	0.672025	0.581989	0.856233	0.00732504	0.0458714
			N	43	43	43	43	43	43	43	43	43	43	43	43	43	43	43	43	43	43	43	43	43	43	43	43	43	43	43	43	43	43	43	43	43	43	43	43	43	43	43	43	43	43	43	43	43	43
		use alternative communicative tools	Coeficiente de correlación	,387*	0.158805	0.142556	0.192684	,334*	,314*	,505**	,334*	0.00345074	0.102332	,505**	0.0472742	-0.0380285	,590**	0.232304	0.151832	0.0472742	0.238336	,636**	,402**	,334*	-0.182181	-0.0988787	0.296252	0.117827	0.106763	0.289016	0.2567	,339*	0.224562	0.0472742	,339*	,374*	0.285507	0.133171	0.224562	0.0663659	0.285507	,397*	-0.0789164	,325*	-0.0347367	-0.124771	0.293313	-0.188349	0.0709865
			Sig. (bilateral)	0.012232	0.303398	0.355554	0.211761	0.0303631	0.0417018	0.00107606	0.0303631	0.982158	0.50721	0.00107606	0.759321	0.805332	0.000132505	0.132195	0.325122	0.759321	0.122444	3.73118e-05	0.00910619	0.0303631	0.237735	0.521648	0.0548662	0.445102	0.488997	0.0610629	0.0961912	0.0281698	0.145578	0.759321	0.0281698	0.0152351	0.0642704	0.38811	0.145578	0.667123	0.0642704	0.0100773	0.609045	0.0350964	0.821886	0.418741	0.0573172	0.222221	0.645484
			N	43	43	43	43	43	43	43	43	43	43	43	43	43	43	43	43	43	43	43	43	43	43	43	43	43	43	43	43	43	43	43	43	43	43	43	43	43	43	43	43	43	43	43	43	43	43
		no words at all	Coeficiente de correlación	0.263181	0.0554834	-0.15725	0.117074	0.286143	,318*	,318*	-0.0464016	,315*	,444**	0.207447	-0.121581	0.0557475	0.02076	-0.176295	0.14377	0.139818	0.175295	-0.0125876	-0.0125876	0.0644467	-0.0125876	0.0554834	-0.122649	0.218182	0.0590937	0.0557475	0.0128054	0.0653275	0.0197386	0.139818	0.0653275	0.0908249	-0.0125876	0.148414	0.161198	0.0317821	-0.0125876	-0.025687	0.148414	0.24251	-0.150756	-0.0849412	-0.14377	-0.221676	-0.196583
			Sig. (bilateral)	0.0880815	0.719166	0.308157	0.448017	0.063679	0.0395797	0.0395797	0.76363	0.0408898	0.00399939	0.178816	0.430734	0.717886	0.892976	0.253236	0.351472	0.364869	0.255939	0.934983	0.934983	0.676194	0.934983	0.719166	0.426698	0.157368	0.701741	0.717886	0.933861	0.672025	0.898212	0.364869	0.672025	0.556121	0.934983	0.336134	0.296169	0.836813	0.934983	0.867786	0.336134	0.116033	0.328565	0.581989	0.351472	0.150825	0.202662
			N	43	43	43	43	43	43	43	43	43	43	43	43	43	43	43	43	43	43	43	43	43	43	43	43	43	43	43	43	43	43	43	43	43	43	43	43	43	43	43	43	43	43	43	43	43	43
		use less than 10 words	Coeficiente de correlación	0.163396	0.00890871	,479**	0.0572892	0.00441511	0.0745679	0.263181	,384*	-0.160737	-0.284535	0.0745679	0.0364405	0.0427141	,338*	0.215133	0.133377	0.0364405	0.194265	0.258705	0.0269484	0.00441511	0.0269484	-0.118783	0.159932	-0.02076	0.0713068	0.150756	0.114045	-0.0473365	0.0788811	0.0364405	0.137706	0.235556	0.142827	0.20775	0.0788811	0.0294846	0.142827	,318*	-0.107541	0.0453539	-0.0473365	-0.130931	,308*	0.202487	0.150756
			Sig. (bilateral)	0.289632	0.95396	0.00190582	0.710432	0.977173	0.628915	0.0880815	0.0127978	0.297554	0.0651832	0.628915	0.813307	0.781919	0.0285932	0.163252	0.387378	0.813307	0.208038	0.0936211	0.861358	0.977173	0.861358	0.441418	0.299978	0.892976	0.643995	0.328565	0.459849	0.759014	0.609206	0.813307	0.372159	0.126867	0.354643	0.178182	0.609206	0.848461	0.354643	0.0394788	0.485836	0.768814	0.759014	0.396144	0.0460723	0.18943	0.328565
			N	43	43	43	43	43	43	43	43	43	43	43	43	43	43	43	43	43	43	43	43	43	43	43	43	43	43	43	43	43	43	43	43	43	43	43	43	43	43	43	43	43	43	43	43	43	43
		short understandable sentences	Coeficiente de correlación	-0.0504205	-0.171949	-0.118529	0.0829313	-0.218465	-0.0161627	-,413**	0.18128	-0.0972129	-0.204648	-,314*	0.0822094	-0.0661311	-0.215238	-0.0516557	-0.0972129	-0.153457	-0.218465	0.00851133	0.130507	0.281216	-0.113484	0.0969167	0.190993	-0.030052	-0.0920229	-0.179877	0.0161627	0.199342	0.177955	0.0822094	-0.190281	-0.086563	-0.113484	-0.100353	-0.0771137	0.0811847	0.130507	0.100353	0.0102926	-0.190993	0.0045305	-0.107211	0.0972129	0.14989	0.16136
			Sig. (bilateral)	0.743848	0.265126	0.442395	0.590952	0.156829	0.916577	0.007395	0.240064	0.528687	0.184751	0.0418437	0.594188	0.66823	0.163046	0.737801	0.528687	0.319971	0.156829	0.956011	0.397674	0.068381	0.462057	0.529944	0.215798	0.845582	0.550924	0.243722	0.916577	0.196397	0.248796	0.594188	0.217515	0.574803	0.462057	0.515459	0.617249	0.598793	0.397674	0.515459	0.946818	0.215798	0.976577	0.487175	0.528687	0.33135	0.295685
			N	43	43	43	43	43	43	43	43	43	43	43	43	43	43	43	43	43	43	43	43	43	43	43	43	43	43	43	43	43	43	43	43	43	43	43	43	43	43	43	43	43	43	43	43	43	43
		high-pitched or horsed cry	Coeficiente de correlación	,393*	0.158604	0.266378	0.00472192	0.172491	,395*	,488**	0.266378	,338*	0.206193	,581**	-0.0154467	0.0124257	,437**	0.298641	0.192805	-0.0154467	,360*	0.250546	,365*	,454**	0.250546	0.2849	0.207765	0.182231	,487**	,440**	,351*	-0.110663	0.206193	0.205956	0.0723568	,602**	0.250546	-0.147462	,326*	,332*	0.250546	,355*	0.0604352	,604**	-0.110663	-0.165472	0.243544	-0.297282	0.226147
			Sig. (bilateral)	0.0108915	0.30401	0.0842885	0.975587	0.263624	0.0105106	0.00156121	0.0842885	0.0283692	0.181457	0.000164855	0.92026	0.935818	0.00458824	0.0529398	0.211474	0.92026	0.0195546	0.104434	0.0179574	0.0032479	0.104434	0.0648395	0.178152	0.237606	0.00160356	0.00436266	0.0227622	0.473263	0.181457	0.181959	0.639123	9.50378e-05	0.104434	0.339243	0.0346203	0.0314273	0.104434	0.0212795	0.695306	8.96584e-05	0.473263	0.283549	0.114487	0.0540288	0.142757
			N	43	43	43	43	43	43	43	43	43	43	43	43	43	43	43	43	43	43	43	43	43	43	43	43	43	43	43	43	43	43	43	43	43	43	43	43	43	43	43	43	43	43	43	43	43	43
		cry w/o sound	Coeficiente de correlación	0.0737711	-0.0680414	-0.137292	0.234404	0.173422	0.150756	0.150756	0.173422	-0.0559717	-0.0737711	0.150756	,699**	-0.0904684	0.130931	-0.0494166	-0.0559717	-0.0340799	-0.137292	-0.0793884	-0.0793884	-0.137292	0.299912	-0.0680414	-0.101575	-0.0849412	-0.112938	-0.0904684	-0.150756	-0.0422577	-0.0737711	-0.0340799	,563**	-0.130931	0.299912	0.248008	,323*	-0.118783	0.299912	0.0960031	-0.0960031	-0.234404	,563**	-0.0238095	0.0559717	-0.062137	-0.0904684
			Sig. (bilateral)	0.632585	0.659243	0.373597	0.128735	0.261054	0.328565	0.328565	0.261054	0.716801	0.632585	0.328565	5.96313e-06	0.557673	0.396144	0.748774	0.716801	0.825199	0.373597	0.606905	0.606905	0.373597	0.0519376	0.659243	0.510358	0.581989	0.464214	0.557673	0.328565	0.784191	0.632585	0.825199	0.00026073	0.396144	0.0519376	0.107994	0.0364698	0.441418	0.0519376	0.533829	0.533829	0.128735	0.00026073	0.877371	0.716801	0.687174	0.557673
			N	43	43	43	43	43	43	43	43	43	43	43	43	43	43	43	43	43	43	43	43	43	43	43	43	43	43	43	43	43	43	43	43	43	43	43	43	43	43	43	43	43	43	43	43	43	43
		family member no longer work for care	Coeficiente de correlación	0.227989	0.0732687	0.161223	0.167265	,349*	,303*	,489**	,442**	0.0810053	0.130677	,303*	0.00513774	-0.146305	,357*	0.167621	0.22614	0.00513774	0.161223	0.297877	0.297877	0.0675396	-0.27394	0.0732687	-0.136639	,343*	0.0658343	-0.039676	-0.0238095	-0.0849412	0.130677	0.00513774	0.0976824	0.208351	0.0691499	0.014473	0.0111214	0.114158	0.297877	,504**	-0.0892502	,339*	-0.0849412	-0.150756	0.209264	0.143635	-0.039676
			Sig. (bilateral)	0.139532	0.634904	0.296093	0.278364	0.0238753	0.0495462	0.00152317	0.00415338	0.599601	0.397061	0.0495462	0.973438	0.343045	0.0205157	0.277342	0.14277	0.973438	0.296093	0.0535498	0.0535498	0.661599	0.0758427	0.634904	0.375875	0.0261427	0.669631	0.797079	0.877371	0.581989	0.397061	0.973438	0.526698	0.176929	0.65405	0.925271	0.942542	0.459403	0.0535498	0.00108609	0.562989	0.0279108	0.581989	0.328565	0.175041	0.351925	0.797079
			N	43	43	43	43	43	43	43	43	43	43	43	43	43	43	43	43	43	43	43	43	43	43	43	43	43	43	43	43	43	43	43	43	43	43	43	43	43	43	43	43	43	43	43	43	43	43
		surgery	Coeficiente de correlación	0.0771137	-0.0375161	-0.118529	,407**	-0.218465	0.0831225	-0.115448	-0.0185928	-0.252033	0.0504205	-0.115448	0.0822094	0.0476144	-0.0140372	0.119205	0.0576077	0.0822094	-,318*	0.252503	0.00851133	0.18128	0.00851133	-0.0375161	0.299055	-0.147528	0.0121083	0.16136	0.115448	0.0045305	0.177955	-0.153457	0.199342	0.114638	0.130507	0.120938	0.0504205	0.183859	-,357*	-0.0102926	-0.210998	0.0251307	-0.190281	0.22208	0.0972129	-0.136567	-0.0661311
			Sig. (bilateral)	0.617249	0.807903	0.442395	0.00832927	0.156829	0.590097	0.454347	0.904091	0.102393	0.743848	0.454347	0.594188	0.757644	0.927515	0.439795	0.708895	0.594188	0.0390673	0.101755	0.956011	0.240064	0.956011	0.807903	0.052611	0.339027	0.937454	0.295685	0.454347	0.976577	0.248796	0.319971	0.196397	0.45752	0.397674	0.433176	0.743848	0.23344	0.0205196	0.946818	0.171492	0.870624	0.217515	0.150081	0.528687	0.376128	0.66823
			N	43	43	43	43	43	43	43	43	43	43	43	43	43	43	43	43	43	43	43	43	43	43	43	43	43	43	43	43	43	43	43	43	43	43	43	43	43	43	43	43	43	43	43	43	43	43
	1	microcepahly	Coeficiente de correlación	1	0.1	0.340693	0.0271163	0.0533002	0.186551	0.0533002	-0.131036		0.188982	0.028677	0.147442	0.147442	0.028677	0.188982	0.125	-,438*	-0.186551	-0.028677	-0.25	-0.316228	0.147442	-0.13484	0.131036	-0.340693	0.104828	-,395*	0	-0.0944911	-,545**	0.125	-0.13484	-0.3669	0	0.104828	-0.0597614	-0.316228	-,848**	-0.188982	-0.28677	0.028677	-0.184302	0.125	-0.0693375	0.1	0.125
			Sig. (bilateral)		0.61012	0.0823522	0.89003	0.785792	0.34149	0.785792	0.504036		0.335234	0.883744	0.452166	0.452166	0.883744	0.335234	0.523879	0.0254474	0.34149	0.883744	0.202396	0.106864	0.452166	0.491735	0.504036	0.0823522	0.59298	0.0438455	1	0.629939	0.00546502	0.523879	0.491735	0.0613688	1	0.59298	0.760576	0.106864	1.53989e-05	0.335234	0.143674	0.883744	0.34734	0.523879	0.723674	0.61012	0.523879
			N	27	27	27	27	27	27	27	27	27	27	27	27	27	27	27	27	27	27	27	27	27	27	27	27	27	27	27	27	27	27	27	27	27	27	27	27	27	27	27	27	27	27	27	27	27	27
		facial assimetry	Coeficiente de correlación	0.1	1	0.0104828	0.0759257	-0.234521	-0.0533002	0.341121	0.29352		-0.151186	-0.126179	-0.117954	0.28014	0.183533	-0.151186	-0.1	-0.13484	-0.234521	0.126179	,400*	-0.0316228	,678**	0.229228	-0.0104828	-0.0104828	0.0104828	0.316228	0.2	0.188982	-0.183533	0.35	0.229228	-0.272554	0.1	0.29352	-0.167332	-0.316228	-0.117954	0.151186	0.126179	-0.126179	,678**	-0.1	0.05547	-0.08	-0.1
			Sig. (bilateral)	0.61012		0.957372	0.698648	0.231764	0.785792	0.0819673	0.134481		0.440767	0.519973	0.547542	0.153166	0.349358	0.440767	0.61012	0.491735	0.231764	0.519973	0.0413894	0.8719	0.000543549	0.242469	0.957372	0.957372	0.957372	0.106864	0.307821	0.335234	0.349358	0.074317	0.242469	0.164602	0.61012	0.134481	0.393532	0.106864	0.547542	0.440767	0.519973	0.519973	0.000543549	0.61012	0.777297	0.683331	0.61012
			N	27	27	27	27	27	27	27	27	27	27	27	27	27	27	27	27	27	27	27	27	27	27	27	27	27	27	27	27	27	27	27	27	27	27	27	27	27	27	27	27	27	27	27	27	27	27
		round face	Coeficiente de correlación	0.340693	0.0104828	1	-,739**	-0.346417	0.195558	0.257019	0.10989		0.376404	,625**	0.224114	-0.193201	0.138283	-0.336782	0.131036	-0.268566	,408*	-0.138283	-0.209657	0.116024	0.0154561	0.303904	0.0384615	0.0384615	-0.0384615	-,414*	0.0524142	0.0198107	-0.138283	0.3669	-,459*	0.10989	-0.0524142	-0.0384615	-0.062647	-0.182323	-0.193201	0.158486	0.186382	,625**	-0.193201	-0.340693	0.188982	-0.272554	0.131036
			Sig. (bilateral)	0.0823522	0.957372		0.000164224	0.0773306	0.318689	0.190011	0.575253		0.0549477	0.001431	0.253138	0.324556	0.480742	0.0859318	0.504036	0.170866	0.0375457	0.480742	0.285049	0.554113	0.937183	0.121235	0.844519	0.844519	0.844519	0.0346106	0.789268	0.919538	0.480742	0.0613688	0.0191582	0.575253	0.789268	0.844519	0.749394	0.352542	0.324556	0.41902	0.341926	0.001431	0.324556	0.0823522	0.335234	0.164602	0.504036
			N	27	27	27	27	27	27	27	27	27	27	27	27	27	27	27	27	27	27	27	27	27	27	27	27	27	27	27	27	27	27	27	27	27	27	27	27	27	27	27	27	27	27	27	27	27	27
		enlarged face	Coeficiente de correlación	0.0271163	0.0759257	-,739**	1	0.300623	-0.14453	-0.0115624	-0.125073		-,410*	-,510**	-0.10395	0.111946	-0.174185	0.327968	-0.0271163	0.0292509	-,480*	0.34215	0.271163	-0.0857493	0.111946	-0.365636	0.125073	-0.0284256	0.181924	0.240098	-0.108465	-0.225478	0.00622091	-0.271163	,622**	-0.278571	0.108465	-0.125073	0.0713024	0.0685994	-0.10395	-0.327968	-0.161744	-0.34215	-0.10395	,461*	0.150414	0.368782	-0.0271163
			Sig. (bilateral)	0.89003	0.698648	0.000164224		0.125304	0.461145	0.952986	0.523638		0.0365824	0.00929299	0.596082	0.568124	0.374447	0.0944622	0.89003	0.881435	0.0144163	0.0810495	0.166767	0.661939	0.568124	0.0622675	0.523638	0.884756	0.353598	0.220852	0.580218	0.250261	0.974695	0.166767	0.00152724	0.15548	0.580218	0.523638	0.716177	0.726496	0.596082	0.0944622	0.409523	0.0810495	0.596082	0.0187466	0.443102	0.0600501	0.89003
			N	27	27	27	27	27	27	27	27	27	27	27	27	27	27	27	27	27	27	27	27	27	27	27	27	27	27	27	27	27	27	27	27	27	27	27	27	27	27	27	27	27	27	27	27	27	27
		auditive problems	Coeficiente de correlación	0.0533002	-0.234521	-0.346417	0.300623	1	0.0738636	-0.0738636	-0.195558		-0.0805823	-,452*	-0.345782	0.290771	-0.287356	,463*	0.186551	-0.201236	-0.227273	-0.207874	-0.1066	-0.16855	-0.345782	-0.00718699	0.195558	0.044699	0.10616	0.320245	0.266501	-0.261892	-0.207874	-0.293151	-0.00718699	-0.195558	0.213201	-0.044699	0.0254824	,438*	-0.133598	-0.282038	-0.372951	-0.287356	-0.345782	0.186551	0.162611	0.341121	-0.0533002
			Sig. (bilateral)	0.785792	0.231764	0.0773306	0.125304		0.706447	0.706447	0.318689		0.681153	0.021057	0.0778753	0.138168	0.142858	0.0181462	0.34149	0.304842	0.24651	0.289165	0.586746	0.390098	0.0778753	0.970767	0.318689	0.819708	0.588292	0.102483	0.17418	0.181747	0.289165	0.134971	0.970767	0.318689	0.276986	0.819708	0.896618	0.0254474	0.495734	0.150401	0.0572125	0.142858	0.0778753	0.34149	0.407016	0.0819673	0.785792
			N	27	27	27	27	27	27	27	27	27	27	27	27	27	27	27	27	27	27	27	27	27	27	27	27	27	27	27	27	27	27	27	27	27	27	27	27	27	27	27	27	27	27	27	27	27	27
		ear morphological alterations	Coeficiente de correlación	0.186551	-0.0533002	0.195558	-0.14453	0.0738636	1	0.0738636	0.044699		0.261892	-0.207874	0.133598	-0.0785868	-0.0427976	0.0805823	0.0533002	-0.380911	0.0738636	0.0427976	-0.213201	0.16855	0.133598	0.201236	0.10616	0.10616	0.044699	-0.016855	0.373101	-,645**	0.0427976	0.0533002	0.00718699	0.044699	0.266501	0.195558	0.318529	0.016855	-0.0785868	0.282038	0.0427976	-0.0427976	-0.290771	0.0533002	0.236525	-0.0533002	0.0533002
			Sig. (bilateral)	0.34149	0.785792	0.318689	0.461145	0.706447		0.706447	0.819708		0.181747	0.289165	0.495734	0.688629	0.827253	0.681153	0.785792	0.0521043	0.706447	0.827253	0.276986	0.390098	0.495734	0.304842	0.588292	0.588292	0.819708	0.931511	0.0571123	0.00101216	0.827253	0.785792	0.970767	0.819708	0.17418	0.318689	0.104336	0.931511	0.688629	0.150401	0.827253	0.827253	0.138168	0.785792	0.2278	0.785792	0.785792
			N	27	27	27	27	27	27	27	27	27	27	27	27	27	27	27	27	27	27	27	27	27	27	27	27	27	27	27	27	27	27	27	27	27	27	27	27	27	27	27	27	27	27	27	27	27	27
		epicanthus	Coeficiente de correlación	0.0533002	0.341121	0.257019	-0.0115624	-0.0738636	0.0738636	1	-0.044699		0.100728	0.372951	-0.133598	-0.133598	0.207874	-0.261892	,426*	0.186862	0.0795455	0.122279	0.213201	0.286535	0.290771	0.186862	,497*	-0.10616	0.257019	0.016855	,426*	-0.0805823	-0.207874	0.186551	0.186862	0.10616	0.213201	-0.044699	0.0254824	-0.016855	-0.133598	0.261892	0.287356	0.207874	0.0785868	-0.293151	0.162611	-0.234521	,426*
			Sig. (bilateral)	0.785792	0.0819673	0.190011	0.952986	0.706447	0.706447		0.819708		0.607522	0.0572125	0.495734	0.495734	0.289165	0.181747	0.0296879	0.340685	0.685034	0.532954	0.276986	0.144002	0.138168	0.340685	0.0112248	0.588292	0.190011	0.931511	0.0296879	0.681153	0.289165	0.34149	0.340685	0.588292	0.276986	0.819708	0.896618	0.931511	0.495734	0.181747	0.142858	0.289165	0.688629	0.134971	0.407016	0.231764	0.0296879
			N	27	27	27	27	27	27	27	27	27	27	27	27	27	27	27	27	27	27	27	27	27	27	27	27	27	27	27	27	27	27	27	27	27	27	27	27	27	27	27	27	27	27	27	27	27	27
		ophtalm. anomalies	Coeficiente de correlación	-0.131036	0.29352	0.10989	-0.125073	-0.195558	0.044699	-0.044699	1		0.0198107	0.138283	0.0154561	-0.193201	-0.0240493	-0.158486	-0.340693	-0.268566	-0.044699	0.0240493	0.104828	,414*	0.224114	0.113081	0.0384615	,484*	-0.335165	0.0331497	0.0524142	0.198107	0.186382	0.3669	0.303904	0.10989	0.262071	-0.0384615	-0.062647	-0.331497	0.224114	-0.0198107	0.348715	0.138283	0.224114	-0.104828	0.188982	-0.272554	-0.104828
			Sig. (bilateral)	0.504036	0.134481	0.575253	0.523638	0.318689	0.819708	0.819708			0.919538	0.480742	0.937183	0.324556	0.902402	0.41902	0.0823522	0.170866	0.819708	0.902402	0.59298	0.0346106	0.253138	0.56421	0.844519	0.0136837	0.0874487	0.865772	0.789268	0.312422	0.341926	0.0613688	0.121235	0.575253	0.181449	0.844519	0.749394	0.0909689	0.253138	0.919538	0.0753868	0.480742	0.253138	0.59298	0.335234	0.164602	0.59298
			N	27	27	27	27	27	27	27	27	27	27	27	27	27	27	27	27	27	27	27	27	27	27	27	27	27	27	27	27	27	27	27	27	27	27	27	27	27	27	27	27	27	27	27	27	27	27
		promminent superciliary archs	Coeficiente de correlación
			Sig. (bilateral)
			N	27	27	27	27	27	27	27	27	27	27	27	27	27	27	27	27	27	27	27	27	27	27	27	27	27	27	27	27	27	27	27	27	27	27	27	27	27	27	27	27	27	27	27	27	27	27
		downslanted palpebral fisures	Coeficiente de correlación	0.188982	-0.151186	0.376404	-,410*	-0.0805823	0.261892	0.100728	0.0198107		1	0.346844	0.0278639	-0.222911	0.346844	-0.285714	0.0944911	-0.0254824	,463*	0.0433555	-0.188982	0.119523	0.0278639	0.203859	-0.0198107	-0.0198107	0.0198107	-0.298807	0.377964	-0.0714286	-0.151744	0.0944911	-0.254824	0.198107	0	0.0198107	-0.112938	-0.239046	0.0278639	0.285714	0.238455	0.151744	0.0278639	-0.188982	-0.3669	-0.151186	0.0944911
			Sig. (bilateral)	0.335234	0.440767	0.0549477	0.0365824	0.681153	0.181747	0.607522	0.919538			0.0769666	0.887018	0.255693	0.0769666	0.145154	0.629939	0.896618	0.0181462	0.825038	0.335234	0.542227	0.887018	0.298581	0.919538	0.919538	0.919538	0.127603	0.0539487	0.715697	0.439081	0.629939	0.193824	0.312422	1	0.919538	0.564699	0.222883	0.887018	0.145154	0.224028	0.439081	0.887018	0.335234	0.0613688	0.440767	0.629939
			N	27	27	27	27	27	27	27	27	27	27	27	27	27	27	27	27	27	27	27	27	27	27	27	27	27	27	27	27	27	27	27	27	27	27	27	27	27	27	27	27	27	27	27	27	27	27
		hypertelorism	Coeficiente de correlación	0.028677	-0.126179	,625**	-,510**	-,452*	-0.207874	0.372951	0.138283		0.346844	1	0.0422819	-,414*	0.289474	-0.238455	0.229416	0.309344	,538**	0.0657895	0.114708	,399*	0.0422819	0.100537	0.186382	0.186382	-0.0240493	-0.23578	0.0573539	0.346844	-0.111842	0.229416	-0.10827	0.300616	0.114708	-0.0240493	-0.171378	-0.253917	0.0422819	0.238455	,421*	,645**	0.0422819	-0.28677	-0.127257	-,436*	0.229416
			Sig. (bilateral)	0.883744	0.519973	0.001431	0.00929299	0.021057	0.289165	0.0572125	0.480742		0.0769666		0.829303	0.0346143	0.139935	0.224028	0.242083	0.114715	0.00608041	0.737277	0.558617	0.0418942	0.829303	0.608204	0.341926	0.341926	0.902402	0.229268	0.769943	0.0769666	0.568484	0.242083	0.580898	0.125313	0.558617	0.902402	0.382196	0.195415	0.829303	0.224028	0.0317968	0.00101072	0.829303	0.143674	0.516412	0.026242	0.242083
			N	27	27	27	27	27	27	27	27	27	27	27	27	27	27	27	27	27	27	27	27	27	27	27	27	27	27	27	27	27	27	27	27	27	27	27	27	27	27	27	27	27	27	27	27	27	27
		palpebral fisures size anomalies	Coeficiente de correlación	0.147442	-0.117954	0.224114	-0.10395	-0.345782	0.133598	-0.133598	0.0154561		0.0278639	0.0422819	1	-0.173913	-,414*	-0.222911	0.184302	-0.198811	0.0785868	-0.270604	-0.294884	-0.0466252	-0.173913	0.0695837	-0.224114	-0.0154561	0.0154561	-0.373002	-0.368605	0.0278639	,414*	-0.147442	-0.198811	,433*	-0.073721	-0.193201	-0.246718	-0.256439	0.119565	0.222911	-0.0422819	0.0422819	-0.173913	-0.147442	0.0817861	-0.117954	-0.147442
			Sig. (bilateral)	0.452166	0.547542	0.253138	0.596082	0.0778753	0.495734	0.495734	0.937183		0.887018	0.829303		0.375194	0.0346143	0.255693	0.34734	0.310707	0.688629	0.167644	0.13268	0.81208	0.375194	0.722733	0.253138	0.937183	0.937183	0.0571785	0.060173	0.887018	0.0346143	0.452166	0.310707	0.0273344	0.706988	0.324556	0.208385	0.191014	0.542083	0.255693	0.829303	0.829303	0.375194	0.452166	0.676657	0.547542	0.452166
			N	27	27	27	27	27	27	27	27	27	27	27	27	27	27	27	27	27	27	27	27	27	27	27	27	27	27	27	27	27	27	27	27	27	27	27	27	27	27	27	27	27	27	27	27	27	27
		nasal defects	Coeficiente de correlación	0.147442	0.28014	-0.193201	0.111946	0.290771	-0.0785868	-0.133598	-0.193201		-0.222911	-,414*	-0.173913	1	0.270604	,529**	-0.147442	-0.198811	-0.345782	-0.270604	-0.073721	-,466*	0.119565	0.0695837	0.193201	-0.0154561	,433*	,466*	0.073721	0.0278639	-0.270604	0.184302	-0.198811	-,402*	-0.294884	0.0154561	0.229095	0.163188	-0.173913	-0.0278639	-0.0422819	-0.18604	0.119565	,516**	0.0817861	0.28014	-0.147442
			Sig. (bilateral)	0.452166	0.153166	0.324556	0.568124	0.138168	0.688629	0.495734	0.324556		0.255693	0.0346143	0.375194		0.167644	0.0069445	0.452166	0.310707	0.0778753	0.167644	0.706988	0.0174337	0.542083	0.722733	0.324556	0.937183	0.0273344	0.0174337	0.706988	0.887018	0.167644	0.34734	0.310707	0.0404536	0.13268	0.937183	0.242742	0.405352	0.375194	0.887018	0.829303	0.342812	0.542083	0.00850507	0.676657	0.153166	0.452166
			N	27	27	27	27	27	27	27	27	27	27	27	27	27	27	27	27	27	27	27	27	27	27	27	27	27	27	27	27	27	27	27	27	27	27	27	27	27	27	27	27	27	27	27	27	27	27
		narrow nasal bridge	Coeficiente de correlación	0.028677	0.183533	0.138283	-0.174185	-0.287356	-0.0427976	0.207874	-0.0240493		0.346844	0.289474	-,414*	0.270604	1	-0.0433555	-0.028677	0.309344	0.207874	0.243421	0.28677	0.0725476	0.270604	0.100537	0.186382	-0.138283	0.300616	0.253917	0.229416	0.151744	-,467*	0.229416	-0.10827	-0.348715	-0.0573539	0.138283	0.198798	-0.0906845	0.0422819	0.238455	,421*	0.289474	0.270604	0.229416	-0.127257	-0.126179	0.229416
			Sig. (bilateral)	0.883744	0.349358	0.480742	0.374447	0.142858	0.827253	0.289165	0.902402		0.0769666	0.139935	0.0346143	0.167644		0.825038	0.883744	0.114715	0.289165	0.214529	0.143674	0.711441	0.167644	0.608204	0.341926	0.480742	0.125313	0.195415	0.242083	0.439081	0.0172292	0.242083	0.580898	0.0753868	0.769943	0.480742	0.310738	0.643793	0.829303	0.224028	0.0317968	0.139935	0.167644	0.242083	0.516412	0.519973	0.242083
			N	27	27	27	27	27	27	27	27	27	27	27	27	27	27	27	27	27	27	27	27	27	27	27	27	27	27	27	27	27	27	27	27	27	27	27	27	27	27	27	27	27	27	27	27	27	27
		short philtrum	Coeficiente de correlación	0.188982	-0.151186	-0.336782	0.327968	,463*	0.0805823	-0.261892	-0.158486		-0.285714	-0.238455	-0.222911	,529**	-0.0433555	1	-0.188982	-0.254824	-0.261892	-0.151744	-0.188982	-0.0597614	0.0278639	-0.254824	0.158486	0.158486	0.198107	,418*	0	-0.285714	-0.346844	-0.188982	0.203859	-0.158486	0.188982	0.0198107	0.29364	0.119523	-0.222911	-0.142857	-0.151744	-0.238455	-0.222911	,661**	0.104828	0.188982	-0.188982
			Sig. (bilateral)	0.335234	0.440767	0.0859318	0.0944622	0.0181462	0.681153	0.181747	0.41902		0.145154	0.224028	0.255693	0.0069445	0.825038		0.335234	0.193824	0.181747	0.439081	0.335234	0.760576	0.887018	0.193824	0.41902	0.41902	0.312422	0.0329187	1	0.145154	0.0769666	0.335234	0.298581	0.41902	0.335234	0.919538	0.134321	0.542227	0.255693	0.46635	0.439081	0.224028	0.255693	0.000744392	0.59298	0.335234	0.335234
			N	27	27	27	27	27	27	27	27	27	27	27	27	27	27	27	27	27	27	27	27	27	27	27	27	27	27	27	27	27	27	27	27	27	27	27	27	27	27	27	27	27	27	27	27	27	27
		downturned corners of the mouth	Coeficiente de correlación	0.125	-0.1	0.131036	-0.0271163	0.186551	0.0533002	,426*	-0.340693		0.0944911	0.229416	0.184302	-0.147442	-0.028677	-0.188982	1	0.13484	0.186551	0.028677	0.25	-0.158114	-0.147442	0.13484	0.104828	-0.131036	0.131036	-0.0790569	0	0.0944911	0.028677	-0.125	-0.16855	-0.104828	0	-0.104828	-0.209165	0.0790569	-0.147442	0.188982	-0.229416	0.229416	-0.147442	-0.125	0.0693375	-0.1	0.25
			Sig. (bilateral)	0.523879	0.61012	0.504036	0.89003	0.34149	0.785792	0.0296879	0.0823522		0.629939	0.242083	0.34734	0.452166	0.883744	0.335234		0.491735	0.34149	0.883744	0.202396	0.420113	0.452166	0.491735	0.59298	0.504036	0.504036	0.686865	1	0.629939	0.883744	0.523879	0.390098	0.59298	1	0.59298	0.286181	0.686865	0.452166	0.335234	0.242083	0.242083	0.452166	0.523879	0.723674	0.61012	0.202396
			N	27	27	27	27	27	27	27	27	27	27	27	27	27	27	27	27	27	27	27	27	27	27	27	27	27	27	27	27	27	27	27	27	27	27	27	27	27	27	27	27	27	27	27	27	27	27
		lip and palateanomalies (cleft,ojival)	Coeficiente de correlación	-,438*	-0.13484	-0.268566	0.0292509	-0.201236	-0.380911	0.186862	-0.268566		-0.0254824	0.309344	-0.198811	-0.198811	0.309344	-0.254824	0.13484	1	0.380911	0.10827	0.26968	0.234521	-0.198811	0.0181818	0.0777429	-0.113081	0.113081	0.149241	0.13484	,433*	0.10827	-0.16855	0.0181818	0.113081	0.06742	0.113081	-0.0644658	0.234521	0.337978	0.254824	0.10827	0.100537	0.337978	-0.16855	-,411*	-0.13484	0.13484
			Sig. (bilateral)	0.0254474	0.491735	0.170866	0.881435	0.304842	0.0521043	0.340685	0.170866		0.896618	0.114715	0.310707	0.310707	0.114715	0.193824	0.491735		0.0521043	0.580898	0.169099	0.231764	0.310707	0.926134	0.691801	0.56421	0.56421	0.446669	0.491735	0.0271819	0.580898	0.390098	0.926134	0.56421	0.731015	0.56421	0.742373	0.231764	0.0848239	0.193824	0.580898	0.608204	0.0848239	0.390098	0.0359389	0.491735	0.491735
			N	27	27	27	27	27	27	27	27	27	27	27	27	27	27	27	27	27	27	27	27	27	27	27	27	27	27	27	27	27	27	27	27	27	27	27	27	27	27	27	27	27	27	27	27	27	27
		micrognathia	Coeficiente de correlación	-0.186551	-0.234521	,408*	-,480*	-0.227273	0.0738636	0.0795455	-0.044699		,463*	,538**	0.0785868	-0.345782	0.207874	-0.261892	0.186551	0.380911	1	-0.207874	-0.1066	0.13484	-0.345782	0.186862	-0.257019	0.346417	-0.044699	-0.13484	0.1066	0.100728	0.122279	-0.0533002	-0.201236	0.257019	0.0533002	-0.044699	-0.318529	0.13484	0.290771	0.261892	0.122279	0.372951	0.0785868	-0.293151	-0.236525	-0.234521	-0.293151
			Sig. (bilateral)	0.34149	0.231764	0.0375457	0.0144163	0.24651	0.706447	0.685034	0.819708		0.0181462	0.00608041	0.688629	0.0778753	0.289165	0.181747	0.34149	0.0521043		0.289165	0.586746	0.491735	0.0778753	0.340685	0.190011	0.0773306	0.819708	0.491735	0.586746	0.607522	0.532954	0.785792	0.304842	0.190011	0.785792	0.819708	0.104336	0.491735	0.138168	0.181747	0.532954	0.0572125	0.688629	0.134971	0.2278	0.231764	0.134971
			N	27	27	27	27	27	27	27	27	27	27	27	27	27	27	27	27	27	27	27	27	27	27	27	27	27	27	27	27	27	27	27	27	27	27	27	27	27	27	27	27	27	27	27	27	27	27
		thick lower lip	Coeficiente de correlación	-0.028677	0.126179	-0.138283	0.34215	-0.207874	0.0427976	0.122279	0.0240493		0.0433555	0.0657895	-0.270604	-0.270604	0.243421	-0.151744	0.028677	0.10827	-0.207874	1	,574**	0.253917	,414*	-0.309344	0.138283	-0.0240493	0.0240493	0.0725476	0.114708	-0.151744	0.111842	0.028677	,526**	-0.300616	0.0573539	0.186382	-0.0137102	-0.0725476	-0.0422819	-0.0433555	0.111842	0.243421	-0.0422819	0.028677	0.127257	-0.183533	0.28677
			Sig. (bilateral)	0.883744	0.519973	0.480742	0.0810495	0.289165	0.827253	0.532954	0.902402		0.825038	0.737277	0.167644	0.167644	0.214529	0.439081	0.883744	0.580898	0.289165		0.00345023	0.195415	0.0346143	0.114715	0.480742	0.902402	0.902402	0.711441	0.558617	0.439081	0.568484	0.883744	0.00732934	0.125313	0.769943	0.341926	0.944266	0.711441	0.829303	0.825038	0.568484	0.214529	0.829303	0.883744	0.516412	0.349358	0.143674
			N	27	27	27	27	27	27	27	27	27	27	27	27	27	27	27	27	27	27	27	27	27	27	27	27	27	27	27	27	27	27	27	27	27	27	27	27	27	27	27	27	27	27	27	27	27	27
		big mouth	Coeficiente de correlación	-0.25	,400*	-0.209657	0.271163	-0.1066	-0.213201	0.213201	0.104828		-0.188982	0.114708	-0.294884	-0.073721	0.28677	-0.188982	0.25	0.26968	-0.1066	,574**	1	0	0.368605	0.06742	0.209657	0.0524142	-0.0524142	0.316228	0	0.188982	0.0573539	0	,472*	-0.3669	0	0.104828	-0.239046	-0.158114	0.147442	0	0.229416	0.28677	0.368605	0	0.138675	-0.2	0
			Sig. (bilateral)	0.202396	0.0413894	0.285049	0.166767	0.586746	0.276986	0.276986	0.59298		0.335234	0.558617	0.13268	0.706988	0.143674	0.335234	0.202396	0.169099	0.586746	0.00345023		1	0.060173	0.731015	0.285049	0.789268	0.789268	0.106864	1	0.335234	0.769943	1	0.0161093	0.0613688	1	0.59298	0.222883	0.420113	0.452166	1	0.242083	0.143674	0.060173	1	0.4795	0.307821	1
			N	27	27	27	27	27	27	27	27	27	27	27	27	27	27	27	27	27	27	27	27	27	27	27	27	27	27	27	27	27	27	27	27	27	27	27	27	27	27	27	27	27	27	27	27	27	27
		teeth alterations	Coeficiente de correlación	-0.316228	-0.0316228	0.116024	-0.0857493	-0.16855	0.16855	0.286535	,414*		0.119523	,399*	-0.0466252	-,466*	0.0725476	-0.0597614	-0.158114	0.234521	0.13484	0.253917	0	1	0.163188	0.0426401	0.182323	0.182323	-0.0331497	0.2	0.316228	-0.0597614	0.0906845	0.0790569	0.234521	,414*	,632**	0.116024	0.188982	-0.05	0.373002	,418*	,417*	0.23578	-0.0466252	-0.158114	0.219265	-0.316228	0.316228
			Sig. (bilateral)	0.106864	0.8719	0.554113	0.661939	0.390098	0.390098	0.144002	0.0346106		0.542227	0.0418942	0.81208	0.0174337	0.711441	0.760576	0.420113	0.231764	0.491735	0.195415	1		0.405352	0.827879	0.352542	0.352542	0.865772	0.307821	0.106864	0.760576	0.643793	0.686865	0.231764	0.0346106	0.00126015	0.554113	0.335234	0.798761	0.0571785	0.0329187	0.0334159	0.229268	0.81208	0.420113	0.263552	0.106864	0.106864
			N	27	27	27	27	27	27	27	27	27	27	27	27	27	27	27	27	27	27	27	27	27	27	27	27	27	27	27	27	27	27	27	27	27	27	27	27	27	27	27	27	27	27	27	27	27	27
		neck anomalies	Coeficiente de correlación	0.147442	,678**	0.0154561	0.111946	-0.345782	0.133598	0.290771	0.224114		0.0278639	0.0422819	-0.173913	0.119565	0.270604	0.0278639	-0.147442	-0.198811	-0.345782	,414*	0.368605	0.163188	1	0.0695837	0.193201	-0.0154561	0.224114	0.256439	0.073721	0.0278639	-0.270604	0.184302	0.337978	-0.193201	0.147442	0.224114	0.229095	-0.256439	-0.173913	0.222911	,414*	0.0422819	,413*	0.184302	0.0817861	-0.117954	0.184302
			Sig. (bilateral)	0.452166	0.000543549	0.937183	0.568124	0.0778753	0.495734	0.138168	0.253138		0.887018	0.829303	0.375194	0.542083	0.167644	0.887018	0.452166	0.310707	0.0778753	0.0346143	0.060173	0.405352		0.722733	0.324556	0.937183	0.253138	0.191014	0.706988	0.887018	0.167644	0.34734	0.0848239	0.324556	0.452166	0.253138	0.242742	0.191014	0.375194	0.255693	0.0346143	0.829303	0.0351942	0.34734	0.676657	0.547542	0.34734
			N	27	27	27	27	27	27	27	27	27	27	27	27	27	27	27	27	27	27	27	27	27	27	27	27	27	27	27	27	27	27	27	27	27	27	27	27	27	27	27	27	27	27	27	27	27	27
		single palmar crease	Coeficiente de correlación	-0.13484	0.229228	0.303904	-0.365636	-0.00718699	0.201236	0.186862	0.113081		0.203859	0.100537	0.0695837	0.0695837	0.100537	-0.254824	0.13484	0.0181818	0.186862	-0.309344	0.06742	0.0426401	0.0695837	1	0.0777429	0.0777429	0.113081	-0.0426401	0.3371	-0.0254824	-0.100537	0.13484	-0.227273	-0.0777429	0.26968	0.113081	0.153106	-0.149241	0.337978	0.254824	0.10827	0.100537	0.0695837	-0.16855	0.0934947	-0.13484	-0.16855
			Sig. (bilateral)	0.491735	0.242469	0.121235	0.0622675	0.970767	0.304842	0.340685	0.56421		0.298581	0.608204	0.722733	0.722733	0.608204	0.193824	0.491735	0.926134	0.340685	0.114715	0.731015	0.827879	0.722733		0.691801	0.691801	0.56421	0.827879	0.0856364	0.896618	0.608204	0.491735	0.24651	0.691801	0.169099	0.56421	0.434983	0.446669	0.0848239	0.193824	0.580898	0.608204	0.722733	0.390098	0.633553	0.491735	0.390098
			N	27	27	27	27	27	27	27	27	27	27	27	27	27	27	27	27	27	27	27	27	27	27	27	27	27	27	27	27	27	27	27	27	27	27	27	27	27	27	27	27	27	27	27	27	27	27
		breath problems	Coeficiente de correlación	0.131036	-0.0104828	0.0384615	0.125073	0.195558	0.10616	,497*	0.0384615		-0.0198107	0.186382	-0.224114	0.193201	0.186382	0.158486	0.104828	0.0777429	-0.257019	0.138283	0.209657	0.182323	0.193201	0.0777429	1	-0.0384615	0.335165	0.116024	,419*	-0.0198107	-0.186382	0.104828	0.268566	-0.10989	0.0524142	-0.10989	0.231794	0.0331497	-0.224114	0.0198107	0.300616	0.186382	-0.224114	0.104828	0.203519	-0.0104828	0.340693
			Sig. (bilateral)	0.504036	0.957372	0.844519	0.523638	0.318689	0.588292	0.0112248	0.844519		0.919538	0.341926	0.253138	0.324556	0.341926	0.41902	0.59298	0.691801	0.190011	0.480742	0.285049	0.352542	0.324556	0.691801		0.844519	0.0874487	0.554113	0.0325094	0.919538	0.341926	0.59298	0.170866	0.575253	0.789268	0.575253	0.237237	0.865772	0.253138	0.919538	0.125313	0.341926	0.253138	0.59298	0.299387	0.957372	0.0823522
			N	27	27	27	27	27	27	27	27	27	27	27	27	27	27	27	27	27	27	27	27	27	27	27	27	27	27	27	27	27	27	27	27	27	27	27	27	27	27	27	27	27	27	27	27	27	27
		cardiac anomalies	Coeficiente de correlación	-0.340693	-0.0104828	0.0384615	-0.0284256	0.044699	0.10616	-0.10616	,484*		-0.0198107	0.186382	-0.0154561	-0.0154561	-0.138283	0.158486	-0.131036	-0.113081	0.346417	-0.0240493	0.0524142	0.182323	-0.0154561	0.0777429	-0.0384615	1	0.0384615	0.265197	0.104828	-0.0198107	0.300616	0.104828	0.268566	0.186813	0.209657	-0.10989	-0.1065	0.182323	,402*	-0.158486	0.300616	0.186382	-0.0154561	0.104828	0.203519	-0.0104828	-0.3669
			Sig. (bilateral)	0.0823522	0.957372	0.844519	0.884756	0.819708	0.588292	0.588292	0.0136837		0.919538	0.341926	0.937183	0.937183	0.480742	0.41902	0.504036	0.56421	0.0773306	0.902402	0.789268	0.352542	0.937183	0.691801	0.844519		0.844519	0.176296	0.59298	0.919538	0.125313	0.59298	0.170866	0.340811	0.285049	0.575253	0.587099	0.352542	0.0404536	0.41902	0.125313	0.341926	0.937183	0.59298	0.299387	0.957372	0.0613688
			N	27	27	27	27	27	27	27	27	27	27	27	27	27	27	27	27	27	27	27	27	27	27	27	27	27	27	27	27	27	27	27	27	27	27	27	27	27	27	27	27	27	27	27	27	27	27
		difficult to feed	Coeficiente de correlación	0.104828	0.0104828	-0.0384615	0.181924	0.10616	0.044699	0.257019	-0.335165		0.0198107	-0.0240493	0.0154561	,433*	0.300616	0.198107	0.131036	0.113081	-0.044699	0.0240493	-0.0524142	-0.0331497	0.224114	0.113081	0.335165	0.0384615	1	0.331497	0.0524142	-0.158486	-0.300616	-0.104828	-0.0777429	-0.186813	0.104828	-0.0384615	0.275647	,414*	0.0154561	0.158486	0.348715	0.138283	-0.193201	0.3669	0.188982	0.29352	0.131036
			Sig. (bilateral)	0.59298	0.957372	0.844519	0.353598	0.588292	0.819708	0.190011	0.0874487		0.919538	0.902402	0.937183	0.0273344	0.125313	0.312422	0.504036	0.56421	0.819708	0.902402	0.789268	0.865772	0.253138	0.56421	0.0874487	0.844519		0.0909689	0.789268	0.41902	0.125313	0.59298	0.691801	0.340811	0.59298	0.844519	0.159864	0.0346106	0.937183	0.41902	0.0753868	0.480742	0.324556	0.0613688	0.335234	0.134481	0.504036
			N	27	27	27	27	27	27	27	27	27	27	27	27	27	27	27	27	27	27	27	27	27	27	27	27	27	27	27	27	27	27	27	27	27	27	27	27	27	27	27	27	27	27	27	27	27	27
		larynx and epiglottis alterations	Coeficiente de correlación	-,395*	0.316228	-,414*	0.240098	0.320245	-0.016855	0.016855	0.0331497		-0.298807	-0.23578	-0.373002	,466*	0.253917	,418*	-0.0790569	0.149241	-0.13484	0.0725476	0.316228	0.2	0.256439	-0.0426401	0.116024	0.265197	0.331497	1	0.158114	0.0597614	-0.0906845	-0.0790569	0.149241	-0.116024	0.316228	0.331497	0.151186	0.35	0.256439	0.298807	0.23578	-0.0725476	0.256439	,395*	0.175412	0.0316228	-0.0790569
			Sig. (bilateral)	0.0438455	0.106864	0.0346106	0.220852	0.102483	0.931511	0.931511	0.865772		0.127603	0.229268	0.0571785	0.0174337	0.195415	0.0329187	0.686865	0.446669	0.491735	0.711441	0.106864	0.307821	0.191014	0.827879	0.554113	0.176296	0.0909689		0.420113	0.760576	0.643793	0.686865	0.446669	0.554113	0.106864	0.0909689	0.440767	0.074317	0.191014	0.127603	0.229268	0.711441	0.191014	0.0438455	0.371093	0.8719	0.686865
			N	27	27	27	27	27	27	27	27	27	27	27	27	27	27	27	27	27	27	27	27	27	27	27	27	27	27	27	27	27	27	27	27	27	27	27	27	27	27	27	27	27	27	27	27	27	27
		gastro-intestinal anomalies	Coeficiente de correlación	0	0.2	0.0524142	-0.108465	0.266501	0.373101	,426*	0.0524142		0.377964	0.0573539	-0.368605	0.073721	0.229416	0	0	0.13484	0.1066	0.114708	0	0.316228	0.073721	0.3371	,419*	0.104828	0.0524142	0.158114	1	-0.188982	-0.229416	0.25	0.13484	0.0524142	0.333333	0.209657	0.0597614	0	0.073721	0.188982	0.114708	-0.114708	0.073721	-0.25	-0.138675	-0.1	0.25
			Sig. (bilateral)	1	0.307821	0.789268	0.580218	0.17418	0.0571123	0.0296879	0.789268		0.0539487	0.769943	0.060173	0.706988	0.242083	1	1	0.491735	0.586746	0.558617	1	0.106864	0.706988	0.0856364	0.0325094	0.59298	0.789268	0.420113		0.335234	0.242083	0.202396	0.491735	0.789268	0.0891924	0.285049	0.760576	1	0.706988	0.335234	0.558617	0.558617	0.706988	0.202396	0.4795	0.61012	0.202396
			N	27	27	27	27	27	27	27	27	27	27	27	27	27	27	27	27	27	27	27	27	27	27	27	27	27	27	27	27	27	27	27	27	27	27	27	27	27	27	27	27	27	27	27	27	27	27
		renal anomalies	Coeficiente de correlación	-0.0944911	0.188982	0.0198107	-0.225478	-0.261892	-,645**	-0.0805823	0.198107		-0.0714286	0.346844	0.0278639	0.0278639	0.151744	-0.285714	0.0944911	,433*	0.100728	-0.151744	0.188982	-0.0597614	0.0278639	-0.0254824	-0.0198107	-0.0198107	-0.158486	0.0597614	-0.188982	1	0.0433555	0.0944911	-0.254824	0.0198107	-0.188982	0.0198107	-0.316228	-0.0597614	0.0278639	0.0714286	0.0433555	0.151744	,529**	-0.188982	-0.3669	-0.151186	0.0944911
			Sig. (bilateral)	0.629939	0.335234	0.919538	0.250261	0.181747	0.00101216	0.681153	0.312422		0.715697	0.0769666	0.887018	0.887018	0.439081	0.145154	0.629939	0.0271819	0.607522	0.439081	0.335234	0.760576	0.887018	0.896618	0.919538	0.919538	0.41902	0.760576	0.335234		0.825038	0.629939	0.193824	0.919538	0.335234	0.919538	0.106864	0.760576	0.887018	0.715697	0.825038	0.439081	0.0069445	0.335234	0.0613688	0.440767	0.629939
			N	27	27	27	27	27	27	27	27	27	27	27	27	27	27	27	27	27	27	27	27	27	27	27	27	27	27	27	27	27	27	27	27	27	27	27	27	27	27	27	27	27	27	27	27	27	27
		genitalia anomalies	Coeficiente de correlación	-,545**	-0.183533	-0.138283	0.00622091	-0.207874	0.0427976	-0.207874	0.186382		-0.151744	-0.111842	,414*	-0.270604	-,467*	-0.346844	0.028677	0.10827	0.122279	0.111842	0.0573539	0.0906845	-0.270604	-0.100537	-0.186382	0.300616	-0.300616	-0.0906845	-0.229416	0.0433555	1	0.028677	0.10827	0.348715	-0.28677	-0.138283	-0.198798	0.0906845	,414*	0.151744	-0.0657895	0.0657895	-0.0422819	-0.229416	0.127257	-0.183533	-0.229416
			Sig. (bilateral)	0.00546502	0.349358	0.480742	0.974695	0.289165	0.827253	0.289165	0.341926		0.439081	0.568484	0.0346143	0.167644	0.0172292	0.0769666	0.883744	0.580898	0.532954	0.568484	0.769943	0.643793	0.167644	0.608204	0.341926	0.125313	0.125313	0.643793	0.242083	0.825038		0.883744	0.580898	0.0753868	0.143674	0.480742	0.310738	0.643793	0.0346143	0.439081	0.737277	0.737277	0.829303	0.242083	0.516412	0.349358	0.242083
			N	27	27	27	27	27	27	27	27	27	27	27	27	27	27	27	27	27	27	27	27	27	27	27	27	27	27	27	27	27	27	27	27	27	27	27	27	27	27	27	27	27	27	27	27	27	27
		analanomalies	Coeficiente de correlación	0.125	0.35	0.3669	-0.271163	-0.293151	0.0533002	0.186551	0.3669		0.0944911	0.229416	-0.147442	0.184302	0.229416	-0.188982	-0.125	-0.16855	-0.0533002	0.028677	0	0.0790569	0.184302	0.13484	0.104828	0.104828	-0.104828	-0.0790569	0.25	0.0944911	0.028677	1	-0.16855	-0.104828	-0.25	0.131036	0.0597614	-,395*	-0.147442	0.188982	0.28677	0.229416	0.184302	-0.125	0.0693375	-0.1	0.25
			Sig. (bilateral)	0.523879	0.074317	0.0613688	0.166767	0.134971	0.785792	0.34149	0.0613688		0.629939	0.242083	0.452166	0.34734	0.242083	0.335234	0.523879	0.390098	0.785792	0.883744	1	0.686865	0.34734	0.491735	0.59298	0.59298	0.59298	0.686865	0.202396	0.629939	0.883744		0.390098	0.59298	0.202396	0.504036	0.760576	0.0438455	0.452166	0.335234	0.143674	0.242083	0.34734	0.523879	0.723674	0.61012	0.202396
			N	27	27	27	27	27	27	27	27	27	27	27	27	27	27	27	27	27	27	27	27	27	27	27	27	27	27	27	27	27	27	27	27	27	27	27	27	27	27	27	27	27	27	27	27	27	27
		limb anomalies	Coeficiente de correlación	-0.13484	0.229228	-,459*	,622**	-0.00718699	0.00718699	0.186862	0.303904		-0.254824	-0.10827	-0.198811	-0.198811	-0.10827	0.203859	-0.16855	0.0181818	-0.201236	,526**	,472*	0.234521	0.337978	-0.227273	0.268566	0.268566	-0.0777429	0.149241	0.13484	-0.254824	0.10827	-0.16855	1	-0.0777429	0.26968	-0.0777429	-0.0644658	-0.149241	0.0695837	-0.203859	0.10827	-0.10827	0.0695837	0.13484	0.0934947	-0.13484	-0.16855
			Sig. (bilateral)	0.491735	0.242469	0.0191582	0.00152724	0.970767	0.970767	0.340685	0.121235		0.193824	0.580898	0.310707	0.310707	0.580898	0.298581	0.390098	0.926134	0.304842	0.00732934	0.0161093	0.231764	0.0848239	0.24651	0.170866	0.170866	0.691801	0.446669	0.491735	0.193824	0.580898	0.390098		0.691801	0.169099	0.691801	0.742373	0.446669	0.722733	0.298581	0.580898	0.580898	0.722733	0.491735	0.633553	0.491735	0.390098
			N	27	27	27	27	27	27	27	27	27	27	27	27	27	27	27	27	27	27	27	27	27	27	27	27	27	27	27	27	27	27	27	27	27	27	27	27	27	27	27	27	27	27	27	27	27	27
		alterations in hands or feet	Coeficiente de correlación	-0.3669	-0.272554	0.10989	-0.278571	-0.195558	0.044699	0.10616	0.10989		0.198107	0.300616	,433*	-,402*	-0.348715	-0.158486	-0.104828	0.113081	0.257019	-0.300616	-0.3669	,414*	-0.193201	-0.0777429	-0.10989	0.186813	-0.186813	-0.116024	0.0524142	0.0198107	0.348715	-0.104828	-0.0777429	1	0.104828	-0.186813	-0.062647	-0.0331497	,433*	0.336782	0.348715	-0.0240493	0.0154561	-0.340693	-0.203519	-0.272554	0.131036
			Sig. (bilateral)	0.0613688	0.164602	0.575253	0.15548	0.318689	0.819708	0.588292	0.575253		0.312422	0.125313	0.0273344	0.0404536	0.0753868	0.41902	0.59298	0.56421	0.190011	0.125313	0.0613688	0.0346106	0.324556	0.691801	0.575253	0.340811	0.340811	0.554113	0.789268	0.919538	0.0753868	0.59298	0.691801		0.59298	0.340811	0.749394	0.865772	0.0273344	0.0859318	0.0753868	0.902402	0.937183	0.0823522	0.299387	0.164602	0.504036
			N	27	27	27	27	27	27	27	27	27	27	27	27	27	27	27	27	27	27	27	27	27	27	27	27	27	27	27	27	27	27	27	27	27	27	27	27	27	27	27	27	27	27	27	27	27	27
		spinal anomalies	Coeficiente de correlación	0	0.1	-0.0524142	0.108465	0.213201	0.266501	0.213201	0.262071		0	0.114708	-0.073721	-0.294884	-0.0573539	0.188982	0	0.06742	0.0533002	0.0573539	0	,632**	0.147442	0.26968	0.0524142	0.209657	0.104828	0.316228	0.333333	-0.188982	-0.28677	-0.25	0.26968	0.104828	1	,419*	0.119523	0	0.147442	0.188982	0.0573539	-0.0573539	-0.073721	0	0.138675	-0.2	0
			Sig. (bilateral)	1	0.61012	0.789268	0.580218	0.276986	0.17418	0.276986	0.181449		1	0.558617	0.706988	0.13268	0.769943	0.335234	1	0.731015	0.785792	0.769943	1	0.00126015	0.452166	0.169099	0.789268	0.285049	0.59298	0.106864	0.0891924	0.335234	0.143674	0.202396	0.169099	0.59298		0.0325094	0.542227	1	0.452166	0.335234	0.769943	0.769943	0.706988	1	0.4795	0.307821	1
			N	27	27	27	27	27	27	27	27	27	27	27	27	27	27	27	27	27	27	27	27	27	27	27	27	27	27	27	27	27	27	27	27	27	27	27	27	27	27	27	27	27	27	27	27	27	27
		scoliosis	Coeficiente de correlación	0.104828	0.29352	-0.0384615	-0.125073	-0.044699	0.195558	-0.044699	-0.0384615		0.0198107	-0.0240493	-0.193201	0.0154561	0.138283	0.0198107	-0.104828	0.113081	-0.044699	0.186382	0.104828	0.116024	0.224114	0.113081	-0.10989	-0.10989	-0.0384615	0.331497	0.209657	0.0198107	-0.138283	0.131036	-0.0777429	-0.186813	,419*	1	-0.062647	-0.182323	-0.193201	0.336782	-0.138283	-0.186382	0.224114	-0.104828	-0.203519	-0.272554	-0.104828
			Sig. (bilateral)	0.59298	0.134481	0.844519	0.523638	0.819708	0.318689	0.819708	0.844519		0.919538	0.902402	0.324556	0.937183	0.480742	0.919538	0.59298	0.56421	0.819708	0.341926	0.59298	0.554113	0.253138	0.56421	0.575253	0.575253	0.844519	0.0909689	0.285049	0.919538	0.480742	0.504036	0.691801	0.340811	0.0325094		0.749394	0.352542	0.324556	0.0859318	0.480742	0.341926	0.253138	0.59298	0.299387	0.164602	0.59298
			N	27	27	27	27	27	27	27	27	27	27	27	27	27	27	27	27	27	27	27	27	27	27	27	27	27	27	27	27	27	27	27	27	27	27	27	27	27	27	27	27	27	27	27	27	27	27
		joint dislocation includes hip	Coeficiente de correlación	-0.0597614	-0.167332	-0.062647	0.0713024	0.0254824	0.318529	0.0254824	-0.062647		-0.112938	-0.171378	-0.246718	0.229095	0.198798	0.29364	-0.209165	-0.0644658	-0.318529	-0.0137102	-0.239046	0.188982	0.229095	0.153106	0.231794	-0.1065	0.275647	0.151186	0.0597614	-0.316228	-0.198798	0.0597614	-0.0644658	-0.062647	0.119523	-0.062647	1	0.188982	-0.00881134	0.112938	0.171378	0.0137102	-0.246718	,598**	0.116024	0.15538	0.328688
			Sig. (bilateral)	0.760576	0.393532	0.749394	0.716177	0.896618	0.104336	0.896618	0.749394		0.564699	0.382196	0.208385	0.242742	0.310738	0.134321	0.286181	0.742373	0.104336	0.944266	0.222883	0.335234	0.242742	0.434983	0.237237	0.587099	0.159864	0.440767	0.760576	0.106864	0.310738	0.760576	0.742373	0.749394	0.542227	0.749394		0.335234	0.964164	0.564699	0.382196	0.944266	0.208385	0.00230948	0.554113	0.428195	0.093741
			N	27	27	27	27	27	27	27	27	27	27	27	27	27	27	27	27	27	27	27	27	27	27	27	27	27	27	27	27	27	27	27	27	27	27	27	27	27	27	27	27	27	27	27	27	27	27
		joint laxity	Coeficiente de correlación	-0.316228	-0.316228	-0.182323	0.0685994	,438*	0.016855	-0.016855	-0.331497		-0.239046	-0.253917	-0.256439	0.163188	-0.0906845	0.119523	0.0790569	0.234521	0.13484	-0.0725476	-0.158114	-0.05	-0.256439	-0.149241	0.0331497	0.182323	,414*	0.35	0	-0.0597614	0.0906845	-,395*	-0.149241	-0.0331497	0	-0.182323	0.188982	1	0.163188	-0.119523	-0.0725476	0.0725476	-0.256439	0.0790569	0.219265	0.252982	0.0790569
			Sig. (bilateral)	0.106864	0.106864	0.352542	0.726496	0.0254474	0.931511	0.931511	0.0909689		0.222883	0.195415	0.191014	0.405352	0.643793	0.542227	0.686865	0.231764	0.491735	0.711441	0.420113	0.798761	0.191014	0.446669	0.865772	0.352542	0.0346106	0.074317	1	0.760576	0.643793	0.0438455	0.446669	0.865772	1	0.352542	0.335234		0.405352	0.542227	0.711441	0.711441	0.191014	0.686865	0.263552	0.197064	0.686865
			N	27	27	27	27	27	27	27	27	27	27	27	27	27	27	27	27	27	27	27	27	27	27	27	27	27	27	27	27	27	27	27	27	27	27	27	27	27	27	27	27	27	27	27	27	27	27
		cavus feet	Coeficiente de correlación	-,848**	-0.117954	-0.193201	-0.10395	-0.133598	-0.0785868	-0.133598	0.224114		0.0278639	0.0422819	0.119565	-0.173913	0.0422819	-0.222911	-0.147442	0.337978	0.290771	-0.0422819	0.147442	0.373002	-0.173913	0.337978	-0.224114	,402*	0.0154561	0.256439	0.073721	0.0278639	,414*	-0.147442	0.0695837	,433*	0.147442	-0.193201	-0.00881134	0.163188	1	0.222911	,414*	0.0422819	0.119565	-0.147442	0.0817861	-0.117954	-0.147442
			Sig. (bilateral)	1.53989e-05	0.547542	0.324556	0.596082	0.495734	0.688629	0.495734	0.253138		0.887018	0.829303	0.542083	0.375194	0.829303	0.255693	0.452166	0.0848239	0.138168	0.829303	0.452166	0.0571785	0.375194	0.0848239	0.253138	0.0404536	0.937183	0.191014	0.706988	0.887018	0.0346143	0.452166	0.722733	0.0273344	0.452166	0.324556	0.964164	0.405352		0.255693	0.0346143	0.829303	0.542083	0.452166	0.676657	0.547542	0.452166
			N	27	27	27	27	27	27	27	27	27	27	27	27	27	27	27	27	27	27	27	27	27	27	27	27	27	27	27	27	27	27	27	27	27	27	27	27	27	27	27	27	27	27	27	27	27	27
		MRI images	Coeficiente de correlación	-0.188982	0.151186	0.158486	-0.327968	-0.282038	0.282038	0.261892	-0.0198107		0.285714	0.238455	0.222911	-0.0278639	0.238455	-0.142857	0.188982	0.254824	0.261892	-0.0433555	0	,418*	0.222911	0.254824	0.0198107	-0.158486	0.158486	0.298807	0.188982	0.0714286	0.151744	0.188982	-0.203859	0.336782	0.188982	0.336782	0.112938	-0.119523	0.222911	1	0.346844	0.238455	0.222911	-0.0944911	-0.104828	-,529**	0.188982
			Sig. (bilateral)	0.335234	0.440767	0.41902	0.0944622	0.150401	0.150401	0.181747	0.919538		0.145154	0.224028	0.255693	0.887018	0.224028	0.46635	0.335234	0.193824	0.181747	0.825038	1	0.0329187	0.255693	0.193824	0.919538	0.41902	0.41902	0.127603	0.335234	0.715697	0.439081	0.335234	0.298581	0.0859318	0.335234	0.0859318	0.564699	0.542227	0.255693		0.0769666	0.224028	0.255693	0.629939	0.59298	0.00697265	0.335234
			N	27	27	27	27	27	27	27	27	27	27	27	27	27	27	27	27	27	27	27	27	27	27	27	27	27	27	27	27	27	27	27	27	27	27	27	27	27	27	27	27	27	27	27	27	27	27
		Anomalies in MRI images	Coeficiente de correlación	-0.28677	0.126179	0.186382	-0.161744	-0.372951	0.0427976	0.287356	0.348715		0.238455	,421*	-0.0422819	-0.0422819	,421*	-0.151744	-0.229416	0.10827	0.122279	0.111842	0.229416	,417*	,414*	0.10827	0.300616	0.300616	0.348715	0.23578	0.114708	0.0433555	-0.0657895	0.28677	0.10827	0.348715	0.0573539	-0.138283	0.171378	-0.0725476	,414*	0.346844	1	,421*	0.18604	0.028677	0.127257	-0.183533	0.28677
			Sig. (bilateral)	0.143674	0.519973	0.341926	0.409523	0.0572125	0.827253	0.142858	0.0753868		0.224028	0.0317968	0.829303	0.829303	0.0317968	0.439081	0.242083	0.580898	0.532954	0.568484	0.242083	0.0334159	0.0346143	0.580898	0.125313	0.125313	0.0753868	0.229268	0.558617	0.825038	0.737277	0.143674	0.580898	0.0753868	0.769943	0.480742	0.382196	0.711441	0.0346143	0.0769666		0.0317968	0.342812	0.883744	0.516412	0.349358	0.143674
			N	27	27	27	27	27	27	27	27	27	27	27	27	27	27	27	27	27	27	27	27	27	27	27	27	27	27	27	27	27	27	27	27	27	27	27	27	27	27	27	27	27	27	27	27	27	27
		hypotonia	Coeficiente de correlación	0.028677	-0.126179	,625**	-0.34215	-0.287356	-0.0427976	0.207874	0.138283		0.151744	,645**	0.0422819	-0.18604	0.289474	-0.238455	0.229416	0.100537	0.372951	0.243421	0.28677	0.23578	0.0422819	0.100537	0.186382	0.186382	0.138283	-0.0725476	-0.114708	0.151744	0.0657895	0.229416	-0.10827	-0.0240493	-0.0573539	-0.186382	0.0137102	0.0725476	0.0422819	0.238455	,421*	1	-0.18604	-0.028677	0.302235	-,436*	0.229416
			Sig. (bilateral)	0.883744	0.519973	0.001431	0.0810495	0.142858	0.827253	0.289165	0.480742		0.439081	0.00101072	0.829303	0.342812	0.139935	0.224028	0.242083	0.608204	0.0572125	0.214529	0.143674	0.229268	0.829303	0.608204	0.341926	0.341926	0.480742	0.711441	0.558617	0.439081	0.737277	0.242083	0.580898	0.902402	0.769943	0.341926	0.944266	0.711441	0.829303	0.224028	0.0317968		0.342812	0.883744	0.123292	0.026242	0.242083
			N	27	27	27	27	27	27	27	27	27	27	27	27	27	27	27	27	27	27	27	27	27	27	27	27	27	27	27	27	27	27	27	27	27	27	27	27	27	27	27	27	27	27	27	27	27	27
		hypertonia	Coeficiente de correlación	-0.184302	,678**	-0.193201	-0.10395	-0.345782	-0.290771	0.0785868	0.224114		0.0278639	0.0422819	-0.173913	0.119565	0.270604	-0.222911	-0.147442	0.337978	0.0785868	-0.0422819	0.368605	-0.0466252	,413*	0.0695837	-0.224114	-0.0154561	-0.193201	0.256439	0.073721	,529**	-0.0422819	0.184302	0.0695837	0.0154561	-0.073721	0.224114	-0.246718	-0.256439	0.119565	0.222911	0.18604	-0.18604	1	-0.147442	-,470*	-0.117954	-0.147442
			Sig. (bilateral)	0.34734	0.000543549	0.324556	0.596082	0.0778753	0.138168	0.688629	0.253138		0.887018	0.829303	0.375194	0.542083	0.167644	0.255693	0.452166	0.0848239	0.688629	0.829303	0.060173	0.81208	0.0351942	0.722733	0.253138	0.937183	0.324556	0.191014	0.706988	0.0069445	0.829303	0.34734	0.722733	0.937183	0.706988	0.253138	0.208385	0.191014	0.542083	0.255693	0.342812	0.342812		0.452166	0.0164887	0.547542	0.452166
			N	27	27	27	27	27	27	27	27	27	27	27	27	27	27	27	27	27	27	27	27	27	27	27	27	27	27	27	27	27	27	27	27	27	27	27	27	27	27	27	27	27	27	27	27	27	27
		seizures	Coeficiente de correlación	0.125	-0.1	-0.340693	,461*	0.186551	0.0533002	-0.293151	-0.104828		-0.188982	-0.28677	-0.147442	,516**	0.229416	,661**	-0.125	-0.16855	-0.293151	0.028677	0	-0.158114	0.184302	-0.16855	0.104828	0.104828	0.3669	,395*	-0.25	-0.188982	-0.229416	-0.125	0.13484	-0.340693	0	-0.104828	,598**	0.0790569	-0.147442	-0.0944911	0.028677	-0.028677	-0.147442	1	0.0693375	0.35	-0.125
			Sig. (bilateral)	0.523879	0.61012	0.0823522	0.0187466	0.34149	0.785792	0.134971	0.59298		0.335234	0.143674	0.452166	0.00850507	0.242083	0.000744392	0.523879	0.390098	0.134971	0.883744	1	0.420113	0.34734	0.390098	0.59298	0.59298	0.0613688	0.0438455	0.202396	0.335234	0.242083	0.523879	0.491735	0.0823522	1	0.59298	0.00230948	0.686865	0.452166	0.629939	0.883744	0.883744	0.452166		0.723674	0.074317	0.523879
			N	27	27	27	27	27	27	27	27	27	27	27	27	27	27	27	27	27	27	27	27	27	27	27	27	27	27	27	27	27	27	27	27	27	27	27	27	27	27	27	27	27	27	27	27	27	27
		developmental delay	Coeficiente de correlación	-0.0693375	0.05547	0.188982	0.150414	0.162611	0.236525	0.162611	0.188982		-0.3669	-0.127257	0.0817861	0.0817861	-0.127257	0.104828	0.0693375	-,411*	-0.236525	0.127257	0.138675	0.219265	0.0817861	0.0934947	0.203519	0.203519	0.188982	0.175412	-0.138675	-0.3669	0.127257	0.0693375	0.0934947	-0.203519	0.138675	-0.203519	0.116024	0.219265	0.0817861	-0.104828	0.127257	0.302235	-,470*	0.0693375	1	0.05547	0.0693375
			Sig. (bilateral)	0.723674	0.777297	0.335234	0.443102	0.407016	0.2278	0.407016	0.335234		0.0613688	0.516412	0.676657	0.676657	0.516412	0.59298	0.723674	0.0359389	0.2278	0.516412	0.4795	0.263552	0.676657	0.633553	0.299387	0.299387	0.335234	0.371093	0.4795	0.0613688	0.516412	0.723674	0.633553	0.299387	0.4795	0.299387	0.554113	0.263552	0.676657	0.59298	0.516412	0.123292	0.0164887	0.723674		0.777297	0.723674
			N	27	27	27	27	27	27	27	27	27	27	27	27	27	27	27	27	27	27	27	27	27	27	27	27	27	27	27	27	27	27	27	27	27	27	27	27	27	27	27	27	27	27	27	27	27	27
		light ID	Coeficiente de correlación	0.1	-0.08	-0.272554	0.368782	0.341121	-0.0533002	-0.234521	-0.272554		-0.151186	-,436*	-0.117954	0.28014	-0.126179	0.188982	-0.1	-0.13484	-0.234521	-0.183533	-0.2	-0.316228	-0.117954	-0.13484	-0.0104828	-0.0104828	0.29352	0.0316228	-0.1	-0.151186	-0.183533	-0.1	-0.13484	-0.272554	-0.2	-0.272554	0.15538	0.252982	-0.117954	-,529**	-0.183533	-,436*	-0.117954	0.35	0.05547	1	-0.1
			Sig. (bilateral)	0.61012	0.683331	0.164602	0.0600501	0.0819673	0.785792	0.231764	0.164602		0.440767	0.026242	0.547542	0.153166	0.519973	0.335234	0.61012	0.491735	0.231764	0.349358	0.307821	0.106864	0.547542	0.491735	0.957372	0.957372	0.134481	0.8719	0.61012	0.440767	0.349358	0.61012	0.491735	0.164602	0.307821	0.164602	0.428195	0.197064	0.547542	0.00697265	0.349358	0.026242	0.547542	0.074317	0.777297		0.61012
			N	27	27	27	27	27	27	27	27	27	27	27	27	27	27	27	27	27	27	27	27	27	27	27	27	27	27	27	27	27	27	27	27	27	27	27	27	27	27	27	27	27	27	27	27	27	27
		moderate ID	Coeficiente de correlación	0.125	-0.1	0.131036	-0.0271163	-0.0533002	0.0533002	,426*	-0.104828		0.0944911	0.229416	-0.147442	-0.147442	0.229416	-0.188982	0.25	0.13484	-0.293151	0.28677	0	0.316228	0.184302	-0.16855	0.340693	-0.3669	0.131036	-0.0790569	0.25	0.0944911	-0.229416	0.25	-0.16855	0.131036	0	-0.104828	0.328688	0.0790569	-0.147442	0.188982	0.28677	0.229416	-0.147442	-0.125	0.0693375	-0.1	1
			Sig. (bilateral)	0.523879	0.61012	0.504036	0.89003	0.785792	0.785792	0.0296879	0.59298		0.629939	0.242083	0.452166	0.452166	0.242083	0.335234	0.202396	0.491735	0.134971	0.143674	1	0.106864	0.34734	0.390098	0.0823522	0.0613688	0.504036	0.686865	0.202396	0.629939	0.242083	0.202396	0.390098	0.504036	1	0.59298	0.093741	0.686865	0.452166	0.335234	0.143674	0.242083	0.452166	0.523879	0.723674	0.61012
			N	27	27	27	27	27	27	27	27	27	27	27	27	27	27	27	27	27	27	27	27	27	27	27	27	27	27	27	27	27	27	27	27	27	27	27	27	27	27	27	27	27	27	27	27	27	27
		severe ID	Coeficiente de correlación	0.131036	0.272554	0.335165	-0.0284256	-0.257019	0.10616	0.195558	0.335165		-0.0198107	0.348715	0.193201	-0.224114	-0.138283	-0.0198107	-0.131036	-0.113081	0.195558	0.300616	0.209657	0.331497	0.193201	0.0777429	0.10989	,407*	0.0384615	-0.0331497	0.104828	-0.198107	0.138283	0.104828	,459*	0.0384615	0.3669	0.186813	-0.275647	-0.265197	-0.0154561	0.0198107	0.138283	0.348715	-0.0154561	-0.131036	0.203519	-0.29352	-0.3669
			Sig. (bilateral)	0.504036	0.164602	0.0874487	0.884756	0.190011	0.588292	0.318689	0.0874487		0.919538	0.0753868	0.324556	0.253138	0.480742	0.919538	0.504036	0.56421	0.318689	0.125313	0.285049	0.0909689	0.324556	0.691801	0.575253	0.0381511	0.844519	0.865772	0.59298	0.312422	0.480742	0.59298	0.0191582	0.844519	0.0613688	0.340811	0.159864	0.176296	0.937183	0.919538	0.480742	0.0753868	0.937183	0.504036	0.299387	0.134481	0.0613688
			N	27	27	27	27	27	27	27	27	27	27	27	27	27	27	27	27	27	27	27	27	27	27	27	27	27	27	27	27	27	27	27	27	27	27	27	27	27	27	27	27	27	27	27	27	27	27
		behaviour anomalies	Coeficiente de correlación	-0.229416	0.183533	-0.348715	0.329708	0.207874	0.122279	0.207874	-0.186382		-0.238455	-0.243421	-0.18604	0.270604	-0.0657895	0.346844	-0.028677	0.100537	-0.122279	0.0657895	-0.0573539	0.23578	0.270604	-0.10827	0.0240493	0.186382	,463*	,580**	0.0573539	-0.238455	0.0657895	-0.028677	0.100537	-0.0240493	0.28677	0.300616	0.198798	,399*	0.0422819	0.238455	0.0657895	-0.243421	0.0422819	0.229416	0.302235	0.183533	-0.028677
			Sig. (bilateral)	0.242083	0.349358	0.0753868	0.0927264	0.289165	0.532954	0.289165	0.341926		0.224028	0.214529	0.342812	0.167644	0.737277	0.0769666	0.883744	0.608204	0.532954	0.737277	0.769943	0.229268	0.167644	0.580898	0.902402	0.341926	0.0182461	0.00308265	0.769943	0.224028	0.737277	0.883744	0.608204	0.902402	0.143674	0.125313	0.310738	0.0418942	0.829303	0.224028	0.737277	0.214529	0.829303	0.242083	0.123292	0.349358	0.883744
			N	27	27	27	27	27	27	27	27	27	27	27	27	27	27	27	27	27	27	27	27	27	27	27	27	27	27	27	27	27	27	27	27	27	27	27	27	27	27	27	27	27	27	27	27	27	27
		Autism	Coeficiente de correlación	-0.0944911	-0.151186	-0.336782	0.143486	0.282038	-0.100728	-,443*	-0.158486		-0.0714286	-,434*	0.0278639	,529**	0.151744	0.357143	-0.188982	-0.0254824	-0.0805823	-0.346844	-0.188982	-0.239046	-0.222911	-0.0254824	-0.198107	-0.0198107	0.376404	0.239046	-0.188982	-0.0714286	-0.151744	-0.188982	-0.254824	-0.158486	-0.188982	-0.336782	0.0903508	0.298807	0.278639	-0.142857	0.0433555	-0.238455	0.0278639	0.377964	0.104828	,529**	-0.188982
			Sig. (bilateral)	0.629939	0.440767	0.0859318	0.46439	0.150401	0.607522	0.0238275	0.41902		0.715697	0.0270562	0.887018	0.0069445	0.439081	0.0685949	0.335234	0.896618	0.681153	0.0769666	0.335234	0.222883	0.255693	0.896618	0.312422	0.919538	0.0549477	0.222883	0.335234	0.715697	0.439081	0.335234	0.193824	0.41902	0.335234	0.0859318	0.645014	0.127603	0.155379	0.46635	0.825038	0.224028	0.887018	0.0539487	0.59298	0.00697265	0.335234
			N	27	27	27	27	27	27	27	27	27	27	27	27	27	27	27	27	27	27	27	27	27	27	27	27	27	27	27	27	27	27	27	27	27	27	27	27	27	27	27	27	27	27	27	27	27	27
		Hyperactivity or ASD	Coeficiente de correlación	-0.0597614	-0.167332	0.1065	0.0713024	0.0254824	0.146524	0.369494	-,401*		0.0903508	0.198798	0.229095	-0.246718	-0.171378	-0.112938	0.328688	0.153106	0.197488	0.171378	-0.0597614	0.188982	-0.00881134	-0.282038	0.062647	0.062647	0.275647	0.151186	0.0597614	-0.112938	0.171378	-0.209165	-0.0644658	,445*	0.119523	0.1065	-0.157143	0.359066	-0.00881134	0.316228	0.171378	0.198798	-0.246718	-0.209165	0.116024	-0.167332	0.328688
			Sig. (bilateral)	0.760576	0.393532	0.587099	0.716177	0.896618	0.454987	0.0595571	0.0409136		0.645014	0.310738	0.242742	0.208385	0.382196	0.564699	0.093741	0.434983	0.313936	0.382196	0.760576	0.335234	0.964164	0.150401	0.749394	0.749394	0.159864	0.440767	0.760576	0.564699	0.382196	0.286181	0.742373	0.0233285	0.542227	0.587099	0.422973	0.0671176	0.964164	0.106864	0.382196	0.310738	0.208385	0.286181	0.554113	0.393532	0.093741
			N	27	27	27	27	27	27	27	27	27	27	27	27	27	27	27	27	27	27	27	27	27	27	27	27	27	27	27	27	27	27	27	27	27	27	27	27	27	27	27	27	27	27	27	27	27	27
		aggressive and selfmutilation	Coeficiente de correlación	-,461*	0.0759257	0.0284256	-0.111765	-0.167655	0.167655	0.14453	0.181924		-0.040996	0.161744	0.111946	-0.319847	-0.174185	-0.040996	-0.0271163	0.226694	,457*	0.00622091	-0.0542326	,532**	-0.10395	0.226694	-0.335422	,432*	-0.125073	0.0857493	0.21693	-0.225478	0.34215	-0.0271163	0.226694	0.335422	,434*	0.0284256	-0.103713	0.0685994	,544**	0.225478	0.00622091	-0.00622091	0.111946	-0.271163	0.150414	-0.21693	-0.271163
			Sig. (bilateral)	0.0187466	0.698648	0.884756	0.568752	0.392619	0.392619	0.461145	0.353598		0.834417	0.409523	0.568124	0.102911	0.374447	0.834417	0.89003	0.247714	0.0198694	0.974695	0.782139	0.00671067	0.596082	0.247714	0.0872059	0.0275856	0.523638	0.661939	0.268669	0.250261	0.0810495	0.89003	0.247714	0.0872059	0.0269483	0.884756	0.596922	0.726496	0.00556213	0.250261	0.974695	0.974695	0.568124	0.166767	0.443102	0.268669	0.166767
			N	27	27	27	27	27	27	27	27	27	27	27	27	27	27	27	27	27	27	27	27	27	27	27	27	27	27	27	27	27	27	27	27	27	27	27	27	27	27	27	27	27	27	27	27	27	27
		sterotypes and repetitive movements	Coeficiente de correlación	-,395*	0.0316228	0.0331497	-0.0685994	0.016855	0.286535	0.16855	0.0331497		0.0597614	0.0906845	0.0466252	-0.163188	0.0906845	-0.119523	0.158114	0.341121	,472*	0.0725476	0	,500*	-0.163188	0.149241	-0.182323	,414*	0.182323	,400*	0.316228	-0.119523	0.23578	-0.0790569	-0.0426401	0.182323	,474*	0.182323	-0.0188982	0.35	,466*	0.298807	0.0725476	0.0906845	0.0466252	-0.0790569	0.175412	0.0316228	-0.0790569
			Sig. (bilateral)	0.0438455	0.8719	0.865772	0.726496	0.931511	0.144002	0.390098	0.865772		0.760576	0.643793	0.81208	0.405352	0.643793	0.542227	0.420113	0.0819673	0.0161093	0.711441	1	0.0107874	0.405352	0.446669	0.352542	0.0346106	0.352542	0.0413894	0.106864	0.542227	0.229268	0.686865	0.827879	0.352542	0.0155771	0.352542	0.923233	0.074317	0.0174337	0.127603	0.711441	0.643793	0.81208	0.686865	0.371093	0.8719	0.686865
			N	27	27	27	27	27	27	27	27	27	27	27	27	27	27	27	27	27	27	27	27	27	27	27	27	27	27	27	27	27	27	27	27	27	27	27	27	27	27	27	27	27	27	27	27	27	27
		frustration intolerance	Coeficiente de correlación	-0.028677	-0.183533	0.0240493	0.174185	0.122279	0.0427976	-0.0427976	-,463*		0.0433555	-0.111842	-0.0422819	0.18604	0.0657895	0.238455	-0.229416	0.10827	0.122279	-0.0657895	-0.28677	0.0906845	-0.0422819	0.10827	-0.0240493	-0.0240493	,511**	0.0725476	0.114708	-0.346844	-0.243421	-0.229416	-0.100537	0.0240493	0.0573539	-0.300616	0.356466	,417*	0.18604	-0.0433555	0.111842	0.0657895	-0.270604	0.28677	0.127257	,436*	0.028677
			Sig. (bilateral)	0.883744	0.349358	0.902402	0.374447	0.532954	0.827253	0.827253	0.0182461		0.825038	0.568484	0.829303	0.342812	0.737277	0.224028	0.242083	0.580898	0.532954	0.737277	0.143674	0.643793	0.829303	0.580898	0.902402	0.902402	0.00916487	0.711441	0.558617	0.0769666	0.214529	0.242083	0.608204	0.902402	0.769943	0.125313	0.0691215	0.0334159	0.342812	0.825038	0.568484	0.737277	0.167644	0.143674	0.516412	0.026242	0.883744
			N	27	27	27	27	27	27	27	27	27	27	27	27	27	27	27	27	27	27	27	27	27	27	27	27	27	27	27	27	27	27	27	27	27	27	27	27	27	27	27	27	27	27	27	27	27	27
		uncontrolled laughs	Coeficiente de correlación	-,500*	-0.2	-0.0524142	-0.0542326	0.213201	-0.0533002	0.0533002	-0.0524142		0	0.114708	-0.294884	-0.294884	-0.0573539	-0.188982	0	,472*	0.373101	0.0573539	0	,474*	-0.294884	0.06742	-0.104828	0.209657	0.104828	0.316228	0.166667	0	0.229416	0	-0.13484	0.104828	0.333333	0.262071	-0.0597614	,474*	0.368605	0.188982	0.0573539	0.114708	-0.073721	-0.25	0.138675	0.1	0
			Sig. (bilateral)	0.0107874	0.307821	0.789268	0.782139	0.276986	0.785792	0.785792	0.789268		1	0.558617	0.13268	0.13268	0.769943	0.335234	1	0.0161093	0.0571123	0.769943	1	0.0155771	0.13268	0.731015	0.59298	0.285049	0.59298	0.106864	0.395416	1	0.242083	1	0.491735	0.59298	0.0891924	0.181449	0.760576	0.0155771	0.060173	0.335234	0.769943	0.558617	0.706988	0.202396	0.4795	0.61012	1
			N	27	27	27	27	27	27	27	27	27	27	27	27	27	27	27	27	27	27	27	27	27	27	27	27	27	27	27	27	27	27	27	27	27	27	27	27	27	27	27	27	27	27	27	27	27	27
		sleeping problems	Coeficiente de correlación	0.25	-0.1	0.209657	0.0542326	0.1066	-0.1066	0.1066	-0.104828		-0.188982	0.229416	-0.147442	0.294884	0.229416	0.377964	0	-0.06742	0.1066	-0.0573539	-0.166667	0	-0.147442	-0.06742	0.104828	0.262071	,524**	0.158114	0	-0.188982	-,401*	0.25	-0.06742	-0.262071	0.166667	0.0524142	0.0597614	0.158114	-0.147442	-0.188982	0.114708	0.229416	-0.368605	0.25	0.27735	0.2	0
			Sig. (bilateral)	0.202396	0.61012	0.285049	0.782139	0.586746	0.586746	0.586746	0.59298		0.335234	0.242083	0.452166	0.13268	0.242083	0.0539487	1	0.731015	0.586746	0.769943	0.395416	1	0.452166	0.731015	0.59298	0.181449	0.00752632	0.420113	1	0.335234	0.0406442	0.202396	0.731015	0.181449	0.395416	0.789268	0.760576	0.420113	0.452166	0.335234	0.558617	0.242083	0.060173	0.202396	0.157299	0.307821	1
			N	27	27	27	27	27	27	27	27	27	27	27	27	27	27	27	27	27	27	27	27	27	27	27	27	27	27	27	27	27	27	27	27	27	27	27	27	27	27	27	27	27	27	27	27	27	27
		cephalic support	Coeficiente de correlación	-0.0271163	0.21693	-0.181924	0.270588	0.323748	0.300623	0.167655	-0.181924		-0.143486	-0.329708	-0.327843	0.319847	0.00622091	0.225478	0.0271163	-0.0292509	-0.14453	0.329708	0.0542326	0.0857493	0.319847	-0.0292509	0.181924	0.181924	,586**	,532**	0.271163	-0.327968	-0.00622091	0.0271163	0.168193	-0.335422	0.21693	0.278571	0.278728	,549**	-0.111946	0.143486	-0.00622091	0.00622091	-0.111946	0.271163	0.255704	0.21693	0.0271163
			Sig. (bilateral)	0.89003	0.268669	0.353598	0.167668	0.0987799	0.125304	0.392619	0.353598		0.46439	0.0927264	0.0945882	0.102911	0.974695	0.250261	0.89003	0.881435	0.461145	0.0927264	0.782139	0.661939	0.102911	0.881435	0.353598	0.353598	0.00282818	0.00671067	0.166767	0.0944622	0.974695	0.89003	0.391104	0.0872059	0.268669	0.15548	0.155248	0.00513694	0.568124	0.46439	0.974695	0.974695	0.568124	0.166767	0.192288	0.268669	0.89003
			N	27	27	27	27	27	27	27	27	27	27	27	27	27	27	27	27	27	27	27	27	27	27	27	27	27	27	27	27	27	27	27	27	27	27	27	27	27	27	27	27	27	27	27	27	27	27
		able to stay seated	Coeficiente de correlación	-0.0533002	-0.0533002	-0.10616	0.167655	0.380682	,386*	0.227273	-0.257019		-0.100728	-0.372951	-0.290771	0.133598	-0.0427976	0.0805823	0.0533002	0.00718699	-0.0795455	0.207874	-0.213201	0.16855	-0.0785868	-0.186862	0.10616	-0.044699	0.346417	0.286535	0.373101	-,463*	0.0427976	0.0533002	0.00718699	-0.10616	0.1066	0.044699	0.318529	,624**	-0.0785868	0.100728	-0.122279	-0.0427976	-0.290771	0.0533002	0.236525	0.234521	0.293151
			Sig. (bilateral)	0.785792	0.785792	0.588292	0.392619	0.0522457	0.0488297	0.24651	0.190011		0.607522	0.0572125	0.138168	0.495734	0.827253	0.681153	0.785792	0.970767	0.685034	0.289165	0.276986	0.390098	0.688629	0.340685	0.588292	0.819708	0.0773306	0.144002	0.0571123	0.0181462	0.827253	0.785792	0.970767	0.588292	0.586746	0.819708	0.104336	0.00147312	0.688629	0.607522	0.532954	0.827253	0.138168	0.785792	0.2278	0.231764	0.134971
			N	27	27	27	27	27	27	27	27	27	27	27	27	27	27	27	27	27	27	27	27	27	27	27	27	27	27	27	27	27	27	27	27	27	27	27	27	27	27	27	27	27	27	27	27	27	27
		able to stay seated unaided	Coeficiente de correlación	-0.0790569	-0.0316228	-0.182323	0.222948	,438*	0.320245	0.13484	-0.331497		-0.0597614	-,417*	-0.256439	0.163188	-0.0906845	0.119523	0.0790569	0.0426401	-0.016855	0.253917	-0.158114	0.1	-0.0466252	-0.149241	0.0331497	0.0331497	,414*	0.35	0.316228	-,418*	0.0906845	-0.158114	0.0426401	-0.182323	0.158114	0.116024	0.188982	,700**	-0.0466252	0.0597614	-0.23578	-0.0906845	-0.256439	0.0790569	0.219265	0.252982	0.0790569
			Sig. (bilateral)	0.686865	0.8719	0.352542	0.255615	0.0254474	0.102483	0.491735	0.0909689		0.760576	0.0334159	0.191014	0.405352	0.643793	0.542227	0.686865	0.827879	0.931511	0.195415	0.420113	0.61012	0.81208	0.446669	0.865772	0.865772	0.0346106	0.074317	0.106864	0.0329187	0.643793	0.420113	0.827879	0.352542	0.420113	0.554113	0.335234	0.000357918	0.81208	0.760576	0.229268	0.643793	0.191014	0.686865	0.263552	0.197064	0.686865
			N	27	27	27	27	27	27	27	27	27	27	27	27	27	27	27	27	27	27	27	27	27	27	27	27	27	27	27	27	27	27	27	27	27	27	27	27	27	27	27	27	27	27	27	27	27	27
		able to walk unaided	Coeficiente de correlación	-0.104828	-0.0104828	-0.258242	0.278571	0.346417	0.10616	-0.10616	-0.258242		-0.198107	-,463*	-0.224114	0.193201	-0.300616	0.336782	-0.131036	-0.303904	-0.257019	0.300616	-0.104828	-0.116024	-0.0154561	-0.303904	-0.186813	0.10989	0.0384615	0.116024	0.104828	-,555**	0.138283	-0.131036	0.268566	-0.10989	-0.104828	-0.10989	0.062647	0.331497	-0.0154561	-0.336782	-0.348715	-0.300616	-0.224114	0.104828	0.203519	0.272554	-0.131036
			Sig. (bilateral)	0.59298	0.957372	0.187912	0.15548	0.0773306	0.588292	0.588292	0.187912		0.312422	0.0182461	0.253138	0.324556	0.125313	0.0859318	0.504036	0.121235	0.190011	0.125313	0.59298	0.554113	0.937183	0.121235	0.340811	0.575253	0.844519	0.554113	0.59298	0.00467773	0.480742	0.504036	0.170866	0.575253	0.59298	0.575253	0.749394	0.0909689	0.937183	0.0859318	0.0753868	0.125313	0.253138	0.59298	0.299387	0.164602	0.504036
			N	27	27	27	27	27	27	27	27	27	27	27	27	27	27	27	27	27	27	27	27	27	27	27	27	27	27	27	27	27	27	27	27	27	27	27	27	27	27	27	27	27	27	27	27	27	27
		able to walk with help	Coeficiente de correlación	-0.271163	-0.0759257	-0.335422	0.270588	,480*	-0.0115624	0.0115624	-0.181924		-0.143486	-0.329708	-0.327843	0.10395	-0.161744	0.225478	0.0271163	-0.0292509	-0.14453	0.329708	0.0542326	0.0857493	-0.111946	-,424*	-0.125073	0.181924	0.125073	0.377297	0.108465	-0.327968	0.161744	-0.21693	0.168193	-0.0284256	0.0542326	-0.0284256	-0.0713024	,549**	0.10395	-0.225478	-0.174185	-0.161744	-0.111946	0.0271163	0.255704	0.21693	0.0271163
			Sig. (bilateral)	0.166767	0.698648	0.0872059	0.167668	0.0144163	0.952986	0.952986	0.353598		0.46439	0.0927264	0.0945882	0.596082	0.409523	0.250261	0.89003	0.881435	0.461145	0.0927264	0.782139	0.661939	0.568124	0.0305652	0.523638	0.353598	0.523638	0.0543741	0.580218	0.0944622	0.409523	0.268669	0.391104	0.884756	0.782139	0.884756	0.716177	0.00513694	0.596082	0.250261	0.374447	0.409523	0.568124	0.89003	0.192288	0.268669	0.89003
			N	27	27	27	27	27	27	27	27	27	27	27	27	27	27	27	27	27	27	27	27	27	27	27	27	27	27	27	27	27	27	27	27	27	27	27	27	27	27	27	27	27	27	27	27	27	27
		diapers	Coeficiente de correlación	-0.0790569	0.252982	0.116024	-0.0857493	-0.016855	0.320245	,590**	-0.0331497		0.119523	0.0725476	-0.256439	-0.0466252	0.23578	-0.239046	0.316228	0.0426401	-0.016855	0.253917	0.158114	0.25	0.373002	0.234521	0.331497	-0.116024	,414*	0.2	0.316228	-0.239046	-0.0725476	0.316228	0.0426401	-0.182323	0.158114	0.265197	0.188982	0.1	-0.0466252	,418*	0.253917	0.0725476	-0.0466252	-0.158114	0.219265	-0.0316228	0.316228
			Sig. (bilateral)	0.686865	0.197064	0.554113	0.661939	0.931511	0.102483	0.0026294	0.865772		0.542227	0.711441	0.191014	0.81208	0.229268	0.222883	0.106864	0.827879	0.931511	0.195415	0.420113	0.202396	0.0571785	0.231764	0.0909689	0.554113	0.0346106	0.307821	0.106864	0.222883	0.711441	0.106864	0.827879	0.352542	0.420113	0.176296	0.335234	0.61012	0.81208	0.0329187	0.195415	0.711441	0.81208	0.420113	0.263552	0.8719	0.106864
			N	27	27	27	27	27	27	27	27	27	27	27	27	27	27	27	27	27	27	27	27	27	27	27	27	27	27	27	27	27	27	27	27	27	27	27	27	27	27	27	27	27	27	27	27	27	27
		interact with the envoronment	Coeficiente de correlación	-0.0533002	-0.0533002	0.044699	0.167655	0.227273	,386*	0.380682	-0.257019		0.0805823	-0.0427976	-0.290771	-0.0785868	0.122279	0.0805823	0.293151	0.00718699	0.0738636	0.207874	-0.0533002	0.320245	0.133598	0.00718699	0.10616	-0.044699	0.346417	0.286535	0.213201	-,463*	-0.122279	0.0533002	0.00718699	-0.10616	0.266501	0.044699	,491*	0.320245	-0.0785868	0.282038	0.0427976	0.122279	-0.290771	0.293151	0.236525	0.234521	0.293151
			Sig. (bilateral)	0.785792	0.785792	0.819708	0.392619	0.24651	0.0488297	0.0522457	0.190011		0.681153	0.827253	0.138168	0.688629	0.532954	0.681153	0.134971	0.970767	0.706447	0.289165	0.785792	0.102483	0.495734	0.970767	0.588292	0.819708	0.0773306	0.144002	0.276986	0.0181462	0.532954	0.785792	0.970767	0.588292	0.17418	0.819708	0.0123756	0.102483	0.688629	0.150401	0.827253	0.532954	0.138168	0.134971	0.2278	0.231764	0.134971
			N	27	27	27	27	27	27	27	27	27	27	27	27	27	27	27	27	27	27	27	27	27	27	27	27	27	27	27	27	27	27	27	27	27	27	27	27	27	27	27	27	27	27	27	27	27	27
		can read/write	Coeficiente de correlación	0.108893	-0.0601929	0.0118048	0.0601929	0.0601929	-0.0601929	0.0601929	-0.283315		0.17952	-0.144487	-0.128698	,457*	0.202289	0.221163	-0.108893	-0.147442	-0.261387	0.113787	-0.202289	-0.0601929	0.344828	-0.128698	0.0118048	-0.306925	0.332674	0.0601929	-0.0860078	-0.147442	-0.202289	-0.0869565	-0.147442	-0.0118048	-0.221163	-0.261387	,473*	0.261387	-0.128698	0.16571	0.144487	0.183892	-0.108893	0.344828	0.0601929	-0.0869565	0.344828
			Sig. (bilateral)	0.593712	0.768083	0.953883	0.768083	0.768083	0.768083	0.768083	0.16515		0.37915	0.479046	0.528375	0.0253197	0.321682	0.278599	0.593712	0.470101	0.20036	0.577225	0.321682	0.768083	0.0911608	0.528375	0.953883	0.13268	0.103152	0.768083	0.673499	0.470101	0.321682	0.670109	0.470101	0.953883	0.278599	0.20036	0.0205276	0.20036	0.528375	0.416899	0.479046	0.367649	0.593712	0.0911608	0.768083	0.670109	0.0911608
			N	25	25	25	25	25	25	25	25	25	25	25	25	25	25	25	25	25	25	25	25	25	25	25	25	25	25	25	25	25	25	25	25	25	25	25	25	25	25	25	25	25	25	25	25	25	25
		use alternative communicative tools	Coeficiente de correlación	0.108407	0.212459	0.0384615	0.196116	0.032686	0.130744	0.359546	-0.121795		-0.164971	0.0641941	-0.200921	-0.283315	-0.199098	0.120096	-0.108407	-0.0800641	-0.0451622	0.370734	0.199098	0.130744	0.384353	-0.200921	0.198718	0.121795	0.277425	0.032686	0.0533761	-,480*	-0.144174	-0.283315	,520*	-0.0384615	0.280224	0.116131	-0.0641941	0.206456	-0.200921	-0.209963	0.114123	0.0641941	-0.108407	-0.108407	0.196116	0.0118048	-0.108407
			Sig. (bilateral)	0.59536	0.297953	0.850546	0.336668	0.87278	0.521839	0.0781691	0.550727		0.418981	0.753152	0.324964	0.16515	0.329374	0.556298	0.59536	0.694887	0.824899	0.0693372	0.329374	0.521839	0.0597088	0.324964	0.330297	0.550727	0.174115	0.87278	0.793716	0.0186029	0.479998	0.16515	0.0107874	0.850546	0.169811	0.569407	0.753152	0.311814	0.324964	0.303665	0.576104	0.753152	0.59536	0.59536	0.336668	0.953883	0.59536
			N	25	25	25	25	25	25	25	25	25	25	25	25	25	25	25	25	25	25	25	25	25	25	25	25	25	25	25	25	25	25	25	25	25	25	25	25	25	25	25	25	25	25	25	25	25	25
		no words at all	Coeficiente de correlación	0.079352	-0.180937	0.277425	-0.0657952	-0.394771	-0.0986928	0.0986928	0.116131		-0.120756	0.3733	0.0527535	-0.261387	0.262575	-0.241747	-0.079352	0.161165	0.025974	0.255665	0.0829185	0.230283	-0.079352	-0.167053	0.277425	-0.116131	0.025974	-0.0657952	-0.174595	0.161165	0.0829185	0.332674	-0.0402911	-0.116131	0.00671519	0.350649	-0.0143577	-0.188312	-0.167053	0.120756	0.165113	0.3733	-0.327327	-0.079352	0.180937	-0.261387	0.168623
			Sig. (bilateral)	0.697466	0.375399	0.174115	0.747203	0.0531162	0.628745	0.628745	0.569407		0.554132	0.0674314	0.796069	0.20036	0.198321	0.236289	0.697466	0.429795	0.898746	0.210388	0.684584	0.259256	0.697466	0.413136	0.174115	0.569407	0.898746	0.747203	0.392364	0.429795	0.684584	0.103152	0.843526	0.569407	0.973756	0.0858287	0.943925	0.35625	0.413136	0.554132	0.41858	0.0674314	0.108809	0.697466	0.375399	0.20036	0.408759
			N	25	25	25	25	25	25	25	25	25	25	25	25	25	25	25	25	25	25	25	25	25	25	25	25	25	25	25	25	25	25	25	25	25	25	25	25	25	25	25	25	25	25	25	25	25	25
		use less than 10 words	Coeficiente de correlación	-0.0438634	0.327327	-0.0641941	0.0363696	0.218218	0.327327	0.218218	-0.0641941		-0.141844	-0.206349	-0.0291606	0.144487	-0.336123	0.356348	0.0438634	-0.311805	-0.193829	-0.0458349	-0.236814	0.145479	0.31801	-0.0291606	-0.0641941	0.242511	-0.0143577	0.218218	0.282109	-0.311805	-0.0458349	-0.183892	0.133631	0.242511	0.274685	-0.0143577	0.206349	0.193829	-0.0291606	-0.0667502	-0.190476	-,405*	0.0438634	0.0438634	0.127294	0.144487	0.0438634
			Sig. (bilateral)	0.829856	0.108809	0.753152	0.858586	0.285049	0.108809	0.285049	0.753152		0.487123	0.312064	0.886403	0.479046	0.0996282	0.0808556	0.829856	0.12663	0.342334	0.822334	0.245989	0.476033	0.119251	0.886403	0.753152	0.234811	0.943925	0.285049	0.166957	0.12663	0.822334	0.367649	0.512691	0.234811	0.178407	0.943925	0.312064	0.342334	0.886403	0.743662	0.350748	0.0473763	0.829856	0.829856	0.532884	0.479046	0.829856
			N	25	25	25	25	25	25	25	25	25	25	25	25	25	25	25	25	25	25	25	25	25	25	25	25	25	25	25	25	25	25	25	25	25	25	25	25	25	25	25	25	25	25	25	25	25	25
		short understandable sentences	Coeficiente de correlación	0.108893	-0.0601929	-0.283315	0.361158	0.361158	-0.0601929	-0.240772	-0.283315		-0.16571	-,473*	-0.128698	1,000**	0.202289	,590**	-0.108893	-0.147442	-0.261387	-0.202289	-0.202289	-0.361158	-0.108893	-0.128698	0.0118048	-0.0118048	0.332674	0.361158	-0.0860078	-0.147442	-0.202289	-0.0869565	-0.147442	-0.306925	-0.221163	-0.261387	,473*	0.261387	-0.128698	-0.17952	-0.183892	-0.144487	-0.108893	,799**	0.0601929	,457*	-0.108893
			Sig. (bilateral)	0.593712	0.768083	0.16515	0.0768432	0.0768432	0.768083	0.238185	0.16515		0.416899	0.0205276	0.528375		0.321682	0.00386149	0.593712	0.470101	0.20036	0.321682	0.321682	0.0768432	0.593712	0.528375	0.953883	0.953883	0.103152	0.0768432	0.673499	0.470101	0.321682	0.670109	0.470101	0.13268	0.278599	0.20036	0.0205276	0.20036	0.528375	0.37915	0.367649	0.479046	0.593712	9.15057e-05	0.768083	0.0253197	0.593712
			N	25	25	25	25	25	25	25	25	25	25	25	25	25	25	25	25	25	25	25	25	25	25	25	25	25	25	25	25	25	25	25	25	25	25	25	25	25	25	25	25	25	25	25	25	25	25
		high-pitched or horsed cry	Coeficiente de correlación	-0.0533002	0.234521	0.044699	-0.14453	0.0738636	0.232955	0.227273	-0.10616		-0.100728	-0.0427976	-0.290771	0.345782	0.287356	0.261892	0.0533002	0.00718699	0.227273	-0.287356	-0.0533002	-0.13484	0.133598	0.201236	0.10616	0.10616	0.195558	,438*	0.213201	-0.100728	-0.287356	0.0533002	0.00718699	-0.10616	0.1066	0.195558	0.318529	0.16855	-0.0785868	0.282038	0.0427976	-0.0427976	0.133598	0.293151	-0.162611	-0.0533002	-0.186551
			Sig. (bilateral)	0.785792	0.231764	0.819708	0.461145	0.706447	0.234897	0.24651	0.588292		0.607522	0.827253	0.138168	0.0778753	0.142858	0.181747	0.785792	0.970767	0.24651	0.142858	0.785792	0.491735	0.495734	0.304842	0.588292	0.588292	0.318689	0.0254474	0.276986	0.607522	0.142858	0.785792	0.970767	0.588292	0.586746	0.318689	0.104336	0.390098	0.688629	0.150401	0.827253	0.827253	0.495734	0.134971	0.407016	0.785792	0.34149
			N	27	27	27	27	27	27	27	27	27	27	27	27	27	27	27	27	27	27	27	27	27	27	27	27	27	27	27	27	27	27	27	27	27	27	27	27	27	27	27	27	27	27	27	27	27	27
		cry w/o sound	Coeficiente de correlación	0.0693375	-0.05547	0.203519	-0.150414	-0.162611	0.162611	-0.162611	0.203519		0.3669	0.127257	-0.0817861	-0.0817861	0.127257	-0.104828	-0.0693375	-0.0934947	0.236525	0.302235	-0.138675	0.175412	-0.0817861	-0.0934947	-0.203519	0.188982	-0.188982	-0.175412	0.138675	-0.104828	0.302235	,555**	-0.0934947	-0.188982	-0.138675	0.203519	-0.116024	-0.219265	-0.0817861	0.104828	-0.127257	0.127257	-0.0817861	-0.0693375	0.0384615	-0.05547	-0.0693375
			Sig. (bilateral)	0.723674	0.777297	0.299387	0.443102	0.407016	0.407016	0.407016	0.299387		0.0613688	0.516412	0.676657	0.676657	0.516412	0.59298	0.723674	0.633553	0.2278	0.123292	0.4795	0.371093	0.676657	0.633553	0.299387	0.335234	0.335234	0.371093	0.4795	0.59298	0.123292	0.00467773	0.633553	0.335234	0.4795	0.299387	0.554113	0.263552	0.676657	0.59298	0.516412	0.516412	0.676657	0.723674	0.844519	0.777297	0.723674
			N	27	27	27	27	27	27	27	27	27	27	27	27	27	27	27	27	27	27	27	27	27	27	27	27	27	27	27	27	27	27	27	27	27	27	27	27	27	27	27	27	27	27	27	27	27	27
		family member no longer work for care	Coeficiente de correlación	-0.186551	0.0533002	0.257019	-0.167655	0.0795455	0.380682	,540**	-0.044699		0.100728	0.207874	-0.133598	-0.345782	0.0427976	-0.261892	,426*	0.186862	,386*	0.122279	0.0533002	,438*	-0.133598	0.186862	0.044699	0.044699	-0.044699	0.16855	,426*	-0.261892	0.122279	0.186551	-0.00718699	0.10616	0.373101	0.257019	0.0254824	0.13484	0.0785868	,443*	-0.0427976	0.207874	-0.133598	-0.293151	0.162611	-0.234521	0.186551
			Sig. (bilateral)	0.34149	0.785792	0.190011	0.392619	0.685034	0.0522457	0.00591762	0.819708		0.607522	0.289165	0.495734	0.0778753	0.827253	0.181747	0.0296879	0.340685	0.0488297	0.532954	0.785792	0.0254474	0.495734	0.340685	0.819708	0.819708	0.819708	0.390098	0.0296879	0.181747	0.532954	0.34149	0.970767	0.588292	0.0571123	0.190011	0.896618	0.491735	0.688629	0.0238275	0.827253	0.289165	0.495734	0.134971	0.407016	0.231764	0.34149
			N	27	27	27	27	27	27	27	27	27	27	27	27	27	27	27	27	27	27	27	27	27	27	27	27	27	27	27	27	27	27	27	27	27	27	27	27	27	27	27	27	27	27	27	27	27	27
		surgery	Coeficiente de correlación	-0.25	,400*	0.104828	-0.0542326	-0.1066	0.1066	0.373101	0.262071		0.188982	0.114708	-0.073721	-0.073721	0.28677	-0.377964	0	0.26968	0.213201	0.229416	0.166667	,474*	0.147442	,472*	0.0524142	0.209657	0.262071	0.316228	,500*	0	0.0573539	0.25	0.06742	-0.0524142	,500*	,419*	-0.0597614	0	0.368605	0.377964	0.229416	0.114708	0.147442	-0.25	0.138675	-0.2	0
			Sig. (bilateral)	0.202396	0.0413894	0.59298	0.782139	0.586746	0.586746	0.0571123	0.181449		0.335234	0.558617	0.706988	0.706988	0.143674	0.0539487	1	0.169099	0.276986	0.242083	0.395416	0.0155771	0.452166	0.0161093	0.789268	0.285049	0.181449	0.106864	0.0107874	1	0.769943	0.202396	0.731015	0.789268	0.0107874	0.0325094	0.760576	1	0.060173	0.0539487	0.242083	0.558617	0.452166	0.202396	0.4795	0.307821	1
			N	27	27	27	27	27	27	27	27	27	27	27	27	27	27	27	27	27	27	27	27	27	27	27	27	27	27	27	27	27	27	27	27	27	27	27	27	27	27	27	27	27	27	27	27	27	27
**. La correlación es significativa en el nivel 0,01 (bilateral).
*. La correlación es significativa en el nivel 0,05 (bilateral).
[truncated: 26 more columns]

## Sheet: simple 5p deletions
addtional duplication			microcepahly	facial assimetry	round face	enlarged face	auditive problems	ear morphological alterations	epicanthus	ophtalm. anomalies	promminent superciliary archs	downslanted palpebral fisures	hypertelorism	palpebral fisures size anomalies	nasal defects	narrow nasal bridge	short philtrum	downturned corners of the mouth	lip and palateanomalies (cleft,ojival)	micrognathia	thick lower lip	big mouth	teeth alterations	neck anomalies	single palmar crease	breath problems	cardiac anomalies	difficult to feed	larynx and epiglottis alterations	gastro-intestinal anomalies	renal anomalies	genitalia anomalies	analanomalies	limb anomalies	alterations in hands or feet	spinal anomalies	scoliosis	joint dislocation includes hip	joint laxity	cavus feet	MRI images	Anomalies in MRI images	hypotonia	hypertonia	seizures	developmental delay	light ID	moderate ID	severe ID
Tau_b de Kendall	0	microcepahly	1
		facial assimetry	0.04894	1
		round face	0.0643675	0.115049	1
		enlarged face	0.184594	-0.153112	-,484**	1
		auditive problems	0.184707	0.115049	0.0570175	0.12805	1
		ear morphological alterations	,489**	0.0527535	0.0261443	,339*	0.119828	1
		epicanthus	,489**	0.0527535	0.213512	0.0353377	,401**	,535**	1
		ophtalm. anomalies	0.184707	-0.0117999	0.245614	0.12805	0.151316	0.119828	,307*	1
		promminent superciliary archs	0.173422	0.0365606	-0.0305762	-0.080819	0.261596	0.209264	0.209264	-0.0305762	1
		downslanted palpebral fisures	0.075	-0.04894	0.0559717	0.0756534	,417**	,348*	0.227989	-0.0643675	0.199435	1
		hypertelorism	,370*	0.0527535	0.213512	-0.0659637	,495**	,348*	,721**	0.119828	,354*	,348*	1
		palpebral fisures size anomalies	0.105593	-0.0973915	-0.196514	,336*	0.0258572	0.215785	-0.00513774	0.248229	-0.0801154	0.178188	-0.00513774	1
		nasal defects	0.143338	-0.114158	0.122304	-0.0377854	0.0149761	0.146305	0.252934	0.122304	-0.0464016	0.130597	0.039676	-0.129492	1
		narrow nasal bridge	,442**	0.246474	0.185435	0.147997	,470**	,397*	,680**	0.280359	0.160737	0.163396	,680**	-0.0364405	0.173369	1
		short philtrum	0.153112	0.0756534	0.198715	-0.0364878	-0.123728	,313*	,313*	-0.123728	-0.116169	0.0526322	,313*	-0.0707328	-0.00426743	0.271746	1
		downturned corners of the mouth	0.173422	-0.159952	,408**	-0.080819	0.11551	,354*	0.209264	0.11551	0.0947368	,386*	0.209264	-0.0801154	0.119871	0.0136797	0.133595	1
		lip and palateanomalies (cleft,ojival)	0.105593	0.201739	0.248229	-0.14539	0.0258572	-0.00513774	-0.00513774	0.248229	-0.0801154	0.178188	-0.00513774	-0.0487805	,377*	0.187409	-0.0707328	-0.0801154	1
		micrognathia	,425**	,369*	,434**	-,382*	0.0570175	,307*	,495**	0.245614	0.261596	0.0559717	,401**	-0.196514	0.122304	,375*	0.198715	,408**	0.0258572	1
		thick lower lip	0.245976	0.082826	0.232904	0.0347367	0.11779	0.27394	0.27394	0.11779	-0.00829454	0.0478287	0.27394	-0.113633	-0.0396106	,437**	,426**	0.170038	0.157824	0.11779	1
		big mouth	0.245976	0.237675	0.11779	0.0347367	,348*	0.27394	0.27394	0.11779	0.170038	0.0478287	,388*	-0.113633	-0.17063	,437**	,426**	-0.00829454	0.157824	0.11779	,719**	1
		teeth alterations	,305*	0.115049	-0.131579	0.230015	0.245614	0.213512	0.213512	,340*	0.261596	0.0559717	,307*	0.0258572	-0.199681	,375*	-0.123728	0.11551	-0.196514	0.245614	0.232904	0.232904	1
		neck anomalies	0.0990737	0.082826	0.11779	0.0347367	-0.112436	0.159577	0.159577	0.232904	0.170038	0.0478287	0.0452134	,429**	0.222429	0.0889297	0.0320387	-0.00829454	0.157824	0.11779	-0.264706	-0.264706	0.11779	1
		single palmar crease	0.210819	-0.194444	-0.0117999	0.258376	-0.0117999	,305*	,305*	0.115049	0.233074	0.274817	,305*	0.201739	0.0302184	0.246474	0.292527	0.0365606	-0.0973915	-0.0117999	-0.0720226	0.082826	0.115049	0.237675	1
		breath problems	0.184594	-0.153112	0.12805	0.00769231	0.0260842	-0.0659637	0.0353377	0.0260842	-0.080819	-0.0544705	0.0353377	-0.14539	-0.0377854	0.0453539	0.137843	0.23511	-0.14539	0.0260842	0.283683	0.15921	,332*	0.0347367	-0.153112	1
		cardiac anomalies	-0.0197386	0.0554834	0.286143	-0.122649	0.286143	0.0973208	0.207447	0.286143	0.14377	,303*	0.207447	-0.121581	-0.0704179	0.02076	-0.176295	,315*	0.139818	0.175295	-0.0125876	0.122729	0.175295	-0.147904	0.0554834	-0.00278747	1
		difficult to feed	0.099146	0.0737711	,430**	-0.163075	0.233074	-0.0658343	0.129398	0.134817	,343*	0.0262445	0.227015	-0.161655	0.241873	0.225421	-0.0664144	0.0389396	0.0700506	0.0365606	0.103209	0.103209	0.134817	0.223154	0.0737711	0.0494166	0.174595	1
		larynx and epiglottis alterations	0.143338	0.0302184	0.229633	-0.153841	0.0149761	0.039676	,360*	0.229633	0.119871	-0.143338	0.252934	-0.129492	0.267045	0.281411	-0.00426743	-0.0464016	0.123606	0.229633	0.222429	-0.0396106	,337*	,353*	-0.114158	,310*	0.0557475	,466**	1
		gastro-intestinal anomalies	0.227989	-0.0527535	0.254907	-0.0353377	0.161223	0.116883	0.116883	-0.0261443	0.22614	0.250232	,303*	0.00513774	-0.039676	0.168874	0.167621	,371*	-0.215785	0.161223	0.183513	0.0691499	0.254907	0.0691499	,325*	,471**	0.122932	,359*	0.173582	1
		renal anomalies	0.130931	0.126512	-0.0598487	0.217258	0.123972	0.0849412	-0.0976824	-0.0598487	-0.0993399	-0.130931	-0.0976824	-0.0604858	-0.160565	0.232379	-0.0877058	-0.0993399	-0.0604858	-0.0598487	,532**	,308*	,308*	-0.1409	-0.120761	0.217258	-0.150756	-0.00890871	0.0486562	0.0976824	1
		genitalia anomalies	0.228571	0.112938	-0.0643675	0.205777	0.0559717	,348*	0.108434	0.29665	,386*	0.0785714	0.108434	0.178188	-0.143338	0.284535	0.0526322	0.199435	-0.105593	0.176311	,489**	,342*	,537**	0.0478287	0.274817	0.0756534	0.0197386	0.151635	0.130597	,370*	,338*	1
		analanomalies	0.105593	-0.0973915	0.0258572	-0.14539	0.0258572	-0.00513774	0.215785	0.248229	-0.0801154	-0.105593	-0.00513774	-0.0487805	0.123606	0.187409	-0.0707328	-0.0801154	-0.0487805	0.248229	-0.113633	-0.113633	0.248229	0.157824	-0.0973915	,336*	-0.121581	0.0700506	,377*	0.00513774	-0.0604858	-0.105593	1
		limb anomalies	0.130931	-0.120761	-0.0598487	0.217258	,308*	0.0849412	0.267565	,308*	-0.0993399	0.103653	0.267565	,373*	0.257878	0.232379	-0.0877058	-0.0993399	,373*	-0.24367	0.0834966	0.0834966	-0.0598487	,308*	-0.120761	0.01849	0.0653275	0.182629	0.257878	-0.0849412	-0.075	-0.130931	-0.0604858	1
		alterations in hands or feet	,406**	0.1366	0.194265	0.0572892	0.0993399	,452**	,546**	0.28919	0.280434	,321*	,452**	0.0364405	0.258797	,529**	,377*	0.133377	0.26029	0.28919	,375*	0.258705	,384*	,375*	,392*	0.0572892	0.20241	0.269126	,475**	0.208351	-0.0473365	,321*	0.0364405	0.137706	1
		spinal anomalies	0.0990737	,393*	0.11779	0.0347367	0.232904	0.159577	0.27394	0.232904	0.170038	-0.0990737	0.159577	0.157824	0.0914091	,321*	0.0320387	-0.186627	0.157824	0.11779	0.297386	,438**	0.11779	0.297386	-0.226871	0.15921	-0.0125876	,343*	,353*	-0.0452134	0.0834966	0.194731	0.157824	,532**	0.142827	1
		scoliosis	0.0309849	0.00653218	0.177243	0.267791	0.0728396	0.192973	0.192973	0.177243	-0.225685	0.10225	0.0892502	0.108787	0.110539	0.107541	-0.0207556	0.0977969	0.108787	0.0728396	0.0622425	0.0622425	-0.0315638	0.0622425	-0.13391	0.0420065	0.148414	-0.0202392	-0.00829046	-0.0892502	0.0331311	-0.16422	0.108787	,440**	-0.107541	,445**	1
		joint dislocation includes hip	0.228571	-0.04894	-0.0643675	0.0756534	0.176311	0.227989	,348*	0.29665	0.199435	0.232143	0.227989	,462**	0.130597	0.163396	-0.153112	-0.173422	0.178188	0.0559717	0.0478287	0.0478287	0.29665	,489**	-0.04894	0.0756534	0.161198	0.151635	,405**	0.0111214	-0.130931	0.0785714	0.178188	,573**	,442**	,489**	0.235485	1
		joint laxity	0.120761	,312*	0.187005	-0.0877058	0.187005	0.0783439	0.174595	,478**	0.171032	0.00287527	0.0783439	0.0584445	0.100012	0.263093	-0.0808938	0.0209427	0.28691	0.187005	0.195279	,314*	,381*	,314*	0.0515237	0.121814	0.0317821	0.244156	,321*	0.0179072	-0.0219603	,374*	0.28691	0.166898	,322*	,550**	0.0573739	0.250149	1
		cavus feet	0.0990737	-0.0720226	0.11779	-0.0897364	,463**	0.0452134	0.27394	0.232904	-0.00829454	0.0478287	0.27394	0.157824	-0.17063	,321*	0.0320387	-0.00829454	-0.113633	0.11779	0.156863	0.297386	0.232904	0.0163399	-0.0720226	0.283683	0.122729	-0.0167365	0.0914091	0.0691499	0.0834966	-0.0990737	,429**	0.0834966	0.142827	0.156863	-0.0652064	,342*	0.195279	1
		MRI images	0.235485	0.274352	,345*	-0.0420065	0.135967	0.221919	,326*	,345*	0.0639441	-0.10225	0.221919	-0.108787	0.12712	,523**	0.199254	0.0639441	0.137415	,345*	,320*	,320*	0.0315638	-0.0622425	0.13391	0.0708859	0.0970399	0.237811	0.12712	0.192973	0.170389	0.16422	0.137415	-0.0331311	0.212638	0.192655	-0.0752688	-0.10225	0.157155	,320*	1
		Anomalies in MRI images	0.0309849	,428**	0.0728396	-0.183778	-0.0315638	-0.014473	0.0892502	0.0728396	0.259538	-0.0309849	-0.014473	-0.137415	0.229369	0.212638	-0.0207556	-0.0639441	0.108787	,386*	-0.0652064	0.0622425	-0.0315638	0.189691	0.146974	-0.0708859	-0.219767	0.0885466	-0.00829046	0.014473	0.0331311	0.10225	,355*	-0.170389	-0.00244412	,317*	0.0752688	-0.16422	,379*	-0.0652064	,387*	1
		hypotonia	,336*	0.290274	,382*	-0.117949	0.279813	0.167265	,471**	0.177847	0.238783	0.184594	,572**	-,336*	0.0377854	,468**	0.210819	0.238783	0.14539	,484**	0.214209	,339*	0.279813	0.0897364	0.153112	0.212821	0.122649	0.269321	0.269896	0.23794	-0.01849	0.0544705	0.14539	-0.01849	,353*	0.214209	0.0708859	0.0544705	0.297225	0.214209	,381*	0.183778	1
		hypertonia	0.130931	-0.120761	-0.0598487	0.01849	-0.0598487	0.0849412	0.0849412	0.123972	-0.0993399	-0.130931	0.0849412	,373*	0.257878	0.0473365	0.226573	-0.0993399	-0.0604858	0.123972	-0.1409	-0.1409	-0.24367	,308*	0.126512	-0.180278	-0.150756	-0.00890871	0.0486562	-0.0849412	-0.075	-0.130931	-0.0604858	0.283333	-0.0473365	0.0834966	0.0331311	0.103653	-0.210819	0.0834966	0.170389	0.0331311	-0.217258	1
		seizures	-,323*	-0.0680414	-0.137292	0.234404	0.173422	-0.157935	-0.157935	-0.137292	-0.0559717	,323*	0.150756	-0.0340799	-0.0904684	0.130931	-0.0494166	-0.0559717	-0.0340799	-0.137292	-0.0793884	-0.0793884	0.173422	-0.0793884	-0.0680414	-0.101575	-0.0849412	-0.112938	-0.0904684	-0.150756	-0.0422577	-0.0737711	-0.0340799	-0.0422577	-0.130931	-0.0793884	0.248008	-0.0737711	-0.118783	-0.0793884	-0.248008	-0.0960031	0.101575	-0.0422577	1
		developmental delay	,386*	0.159952	,323*	-0.0771454	,323*	0.22614	,371*	,323*	0.131579	0.173422	,371*	0.0801154	0.0464016	,427**	0.116169	0.131579	0.0801154	,323*	0.186627	0.186627	,323*	0.186627	0.159952	0.238783	0.0279553	0.113279	0.212674	,354*	0.0993399	0.173422	0.0801154	0.0993399	,308*	0.186627	0.0639441	0.173422	0.279236	0.186627	0.259538	0.0639441	,393*	0.0993399	0.0559717	1
		light ID	0.0200546	-0.177571	0.0471446	-0.118949	-0.0880033	-0.143635	-0.143635	0.0471446	-0.146072	-0.192524	-0.277903	-0.0889401	0.0715455	-0.202487	-0.128965	-0.146072	-0.0889401	-0.0880033	-0.207184	-0.207184	-,358*	-0.207184	-0.177571	-0.265085	-0.0628081	-0.0130996	-0.2361	-0.1249	-0.110282	-0.192524	-0.0889401	-0.110282	-,342*	-0.207184	-0.100914	-0.192524	-,310*	-0.207184	-0.0487169	-0.100914	-,319*	0.15317	-0.062137	0.146072	1
		moderate ID	0.280306	0.174595	,337*	-0.0377854	0.122304	0.146305	0.039676	0.122304	-0.0464016	0.130597	0.252934	0.123606	0.0227273	0.173369	-0.00426743	,452**	0.123606	,337*	0.0914091	0.222429	0.229633	-0.0396106	0.174595	0.0782698	0.181913	0.0182055	-0.0994318	0.280212	0.0486562	0.130597	-0.129492	-0.160565	0.150756	-0.17063	-0.00829046	-0.143338	0.100012	0.0914091	0.12712	-0.00829046	0.269896	-0.160565	-0.0904684	0.212674	-0.2361	1
		severe ID	0.0198979	0.158805	-0.0490037	0.296252	,334*	0.123924	,314*	0.238336	0.151832	0.224562	0.21908	0.0472742	-0.0380285	,397*	0.0685487	-0.144931	0.0472742	-0.0490037	0.285507	0.168585	0.238336	0.168585	0.0299632	0.192684	0.00523675	0.206564	0.289016	0.0663879	0.151973	0.224562	0.27314	,339*	0.278038	,519**	0.239215	,347*	,362*	0.285507	0.291004	0.239215	,325*	-0.0347367	0.190826	0.144931	-,326*	-,474**	1
		behaviour anomalies	,502**	-0.00653218	0.135967	0.296671	0.240371	0.221919	,326*	,345*	0.225685	0.0309849	,326*	0.137415	0.12712	,523**	0.199254	0.0639441	0.137415	0.240371	,320*	,320*	,345*	0.192655	0.274352	-0.0420065	-0.025687	,347*	0.24595	0.192973	0.170389	0.297455	0.137415	0.170389	,423**	0.192655	0.155914	0.16422	0.157155	0.0652064	,306*	0.155914	0.267791	0.170389	0.0960031	,421**	0.100914	0.24595	0.18496
		Autism	0.130931	0.126512	-0.0598487	0.01849	-0.24367	0.0849412	-0.0976824	0.123972	-0.0993399	0.103653	-0.0976824	,373*	0.0486562	-0.137706	0.226573	-0.0993399	-0.0604858	0.123972	0.0834966	0.0834966	-0.0598487	0.0834966	0.126512	-0.180278	-0.150756	-0.200446	-0.160565	-0.0849412	-0.075	0.103653	-0.0604858	-0.075	0.137706	0.0834966	0.0331311	0.103653	0.166898	-0.1409	-0.0331311	0.236651	-0.217258	0.283333	-0.0422577	0.0993399	0.15317	0.0486562	-0.0347367
		Hyperactivity or ASD	0.263181	-0.0936282	0.0644467	0.117074	0.0644467	-0.0128054	-0.0128054	,397*	-0.0279553	0.0197386	-0.0128054	0.139818	0.181913	0.02076	-0.176295	0.14377	0.139818	0.0644467	,393*	0.258045	0.286143	-0.0125876	-0.0936282	0.117074	0.0878788	0.174595	0.181913	0.122932	0.281411	,303*	-0.121581	0.281411	0.0908249	0.258045	0.148414	,303*	0.259554	-0.0125876	-0.025687	-0.0970399	0.122649	0.0653275	-0.0849412	0.199681	0.0960594	0.181913	0.00523675
		aggressive and selfmutilation	0.264358	-0.0988787	0.142556	0.0891165	0.0467763	0.123924	0.21908	0.238336	0.00345074	0.224562	0.21908	0.0472742	0.289016	,397*	0.0685487	0.300214	0.27314	0.238336	0.168585	-0.0652588	0.0467763	0.168585	0.0299632	0.0891165	-0.107353	0.00696282	0.180001	0.0663879	-0.0347367	-0.0198979	0.27314	,339*	0.278038	0.168585	,345*	0.102332	0.164771	0.0516633	0.18496	,345*	0.221587	0.151973	0.190826	0.293313	-0.0510778	0.0709865	,319*
		sterotypes and repetitive movements	,305*	-0.138648	0.0570175	,434**	0.245614	,307*	,307*	0.151316	-0.0305762	0.0559717	0.213512	0.0258572	,337*	,470**	0.198715	0.11551	0.0258572	0.0570175	,463**	,348*	0.151316	0.00267705	-0.0117999	0.12805	-0.0464016	0.233074	0.229633	-0.0261443	,308*	0.0559717	0.0258572	,308*	0.28919	,348*	0.281646	0.176311	0.090123	0.232904	,345*	-0.0315638	0.177847	,308*	0.173422	0.176662	-0.0880033	0.0149761	,334*
		frustration intolerance	0.284535	-0.118783	0.194265	0.0572892	0.194265	0.0745679	0.168874	,384*	0.133377	-0.0422577	0.0745679	-0.187409	0.150756	0.242222	-0.109453	0.133377	0.0364405	0.0993399	,375*	0.258705	0.28919	-0.0889297	0.00890871	0.159932	0.20241	,368*	0.258797	0.208351	,323*	0.20002	0.26029	0.137706	0.235556	0.258705	0.20775	0.0788811	,322*	0.142827	0.212638	0.20775	0.147997	-0.0473365	-0.130931	,308*	0.202487	-0.0653275	0.278038
		uncontrolled laughs	0.00637059	0.174595	0.122304	0.0782698	,444**	0.039676	0.146305	0.122304	0.286143	0.267565	0.252934	-0.129492	-0.0994318	0.281411	0.179232	0.119871	0.123606	0.122304	,353*	,484**	0.122304	-0.0396106	-0.114158	-0.0377854	0.0557475	0.241873	0.0227273	-0.039676	0.0486562	0.267565	-0.129492	0.257878	0.150756	,484**	0.229369	0.130597	,431**	0.0914091	0.12712	0.110539	,386*	-0.160565	0.263181	0.0464016	-0.2361	-0.0994318	,507**
		sleeping problems	-0.0334367	-0.0323083	0.109171	-0.00472192	0.296946	-0.021692	0.164859	0.109171	-0.0473557	0.273066	0.258135	0.0154467	0.201296	0.224189	0.022398	0.243544	0.0154467	0.109171	0.0932886	-0.0213231	0.015284	0.0932886	0.0939877	-0.00472192	-0.0718658	0.100103	0.0944351	0.208243	0.110663	-0.0863781	0.0154467	0.293684	-0.035167	0.0932886	0.147462	0.0334367	0.0538382	0.2079	0.268332	0.25141	,309*	0.293684	0.165472	0.192805	-0.106396	-0.0124257	0.294959
		cephalic support	0.194731	0.0720226	0.227549	0.0897364	,343*	0.183513	,412**	0.227549	0.186627	-0.0478287	,412**	-0.157824	0.0396106	,490**	0.164771	0.00829454	-0.157824	0.227549	0.264706	0.264706	0.227549	-0.0163399	0.0720226	-0.0347367	0.0125876	,377*	0.30165	0.159577	0.1409	0.0990737	0.113633	0.1409	0.204808	0.264706	0.0652064	0.0990737	0.0412561	0.264706	,572**	0.192655	,408**	0.1409	0.0793884	,348*	0.207184	-0.0914091	,416**
		able to stay seated	0.267565	-0.0302184	0.0923524	0.153841	,414**	0.173582	,387*	,307*	0.212674	0.00637059	,387*	-0.123606	-0.0227273	,475**	0.00426743	0.0464016	-0.123606	0.199681	0.30165	0.30165	,307*	-0.222429	-0.0302184	-0.0782698	0.0704179	0.205462	0.0994318	0.039676	0.160565	0.143338	0.129492	0.160565	0.173369	0.17063	0.12712	0.143338	0.0102576	0.30165	,467**	0.12712	,310*	-0.0486562	0.0904684	0.286143	0.2361	-0.0227273	,365*
		able to stay seated unaided	0.235485	-0.00653218	0.135967	0.183778	,449**	0.221919	,429**	0.240371	0.225685	0.0309849	,429**	-0.108787	-0.110539	,523**	0.0207556	0.0639441	-0.108787	0.135967	,320*	,320*	,345*	-0.189691	-0.00653218	-0.0420065	0.0970399	0.237811	0.12712	0.0892502	0.170389	0.16422	0.137415	0.170389	0.212638	0.192655	0.155914	0.16422	0.0498904	,320*	,422**	0.0403226	,381*	-0.236651	0.0960031	0.259538	0.100914	0.00829046	,397*
		able to walk unaided	0.250149	-0.0515237	0.103641	-0.0170539	0.00675923	-0.0783439	0.0179072	,394*	-0.0209427	-,497**	-0.0783439	-0.0584445	0.0102576	0.127011	-0.250386	-0.171032	0.17002	0.103641	0.159524	0.159524	0.200524	-0.195279	-0.181848	-0.0170539	-0.0317821	0.0586913	0.120527	-0.210409	0.210819	0.120761	0.17002	0.0219603	-0.127011	0.0412561	-0.0573739	-0.00287527	0.0949074	0.159524	,379*	0.0498904	0.0170539	0.0219603	-0.200446	0.171032	,310*	0.120527	-0.0663659
		able to walk with help	,336*	-0.121214	0.177847	-0.00769231	0.177847	0.0659637	0.268566	,382*	0.080819	-,336*	0.167265	-0.0950626	-0.0782698	0.262575	0.0364878	0.080819	-0.0950626	0.177847	,339*	,339*	0.279813	-0.15921	-0.121214	0.102564	0.00278747	0.163075	0.153841	-0.0659637	0.180278	0.184594	0.14539	0.180278	0.0453539	0.214209	0.0708859	0.0544705	0.192466	0.214209	,381*	0.0708859	0.117949	-0.01849	-0.234404	0.23511	0.265085	0.0377854	0.118019
		diapers	0.120761	,312*	0.090123	0.121814	,381*	0.270846	,463**	-0.00675923	0.0209427	,374*	,367*	0.0584445	-0.0102576	,458**	0.250386	0.0209427	0.0584445	0.187005	0.0770115	0.0770115	-0.103641	0.0770115	0.0515237	-0.192466	0.0317821	0.143207	0.100012	-0.0783439	-0.0219603	-0.120761	0.0584445	0.166898	0.127011	0.195279	0.0573739	0.00287527	0.00462963	0.0770115	,372*	0.164638	0.297225	0.166898	0.200446	0.129147	-0.032291	-0.230797	,460**
		interact with the envoronment	,342*	0.0720226	0.112436	,339*	,343*	0.297877	0.183513	,343*	0.00829454	0.0990737	0.183513	0.113633	0.0396106	,490**	0.164771	0.00829454	0.113633	-0.00267705	0.264706	0.264706	,343*	-0.0163399	0.0720226	-0.0347367	0.0125876	0.256627	0.0396106	0.0452134	0.1409	0.245976	0.113633	0.1409	,321*	0.124183	0.0652064	0.0990737	0.277791	0.264706	,317*	-0.0622425	0.15921	-0.0834966	0.0793884	0.170038	0.0422042	0.0396106	0.299103
		can read/write	-0.0197386	-0.0936282	-0.0464016	-0.00278747	-0.0464016	-0.122932	-,453**	0.0644467	-0.0279553	-0.121721	-0.233058	0.139818	-0.0704179	-,314*	-0.176295	-0.0279553	-0.121581	-0.15725	-0.147904	0.122729	0.0644467	-0.147904	0.0554834	-0.122649	0.0878788	0.0590937	-,323*	0.122932	0.0653275	0.0197386	-0.121581	-0.150756	-0.24393	-0.147904	-0.0970399	-0.121721	-0.0821037	-0.0125876	-0.025687	0.025687	-0.236935	0.0653275	-0.0849412	0.0279553	,414**	,308*	-,445**
		use alternative communicative tools	,387*	0.158805	0.142556	0.192684	,334*	,314*	,505**	,334*	0.00345074	0.102332	,505**	0.0472742	-0.0380285	,590**	0.232304	0.151832	0.0472742	0.238336	,636**	,402**	,334*	-0.182181	-0.0988787	0.296252	0.117827	0.106763	0.289016	0.2567	,339*	0.224562	0.0472742	,339*	,374*	0.285507	0.133171	0.224562	0.0663659	0.285507	,397*	-0.0789164	,325*	-0.0347367	-0.124771	0.293313	-0.188349	0.0709865	,416**
		no words at all	0.263181	0.0554834	-0.15725	0.117074	0.286143	,318*	,318*	-0.0464016	,315*	,444**	0.207447	-0.121581	0.0557475	0.02076	-0.176295	0.14377	0.139818	0.175295	-0.0125876	-0.0125876	0.0644467	-0.0125876	0.0554834	-0.122649	0.218182	0.0590937	0.0557475	0.0128054	0.0653275	0.0197386	0.139818	0.0653275	0.0908249	-0.0125876	0.148414	0.161198	0.0317821	-0.0125876	-0.025687	0.148414	0.24251	-0.150756	-0.0849412	-0.14377	-0.221676	-0.196583	,343*
		use less than 10 words	0.163396	0.00890871	,479**	0.0572892	0.00441511	0.0745679	0.263181	,384*	-0.160737	-0.284535	0.0745679	0.0364405	0.0427141	,338*	0.215133	0.133377	0.0364405	0.194265	0.258705	0.0269484	0.00441511	0.0269484	-0.118783	0.159932	-0.02076	0.0713068	0.150756	0.114045	-0.0473365	0.0788811	0.0364405	0.137706	0.235556	0.142827	0.20775	0.0788811	0.0294846	0.142827	,318*	-0.107541	0.0453539	-0.0473365	-0.130931	,308*	0.202487	0.150756	0.0852052
		short understandable sentences	-0.0504205	-0.171949	-0.118529	0.0829313	-0.218465	-0.0161627	-,413**	0.18128	-0.0972129	-0.204648	-,314*	0.0822094	-0.0661311	-0.215238	-0.0516557	-0.0972129	-0.153457	-0.218465	0.00851133	0.130507	0.281216	-0.113484	0.0969167	0.190993	-0.030052	-0.0920229	-0.179877	0.0161627	0.199342	0.177955	0.0822094	-0.190281	-0.086563	-0.113484	-0.100353	-0.0771137	0.0811847	0.130507	0.100353	0.0102926	-0.190993	0.0045305	-0.107211	0.0972129	0.14989	0.16136	-0.155801
		high-pitched or horsed cry	,393*	0.158604	0.266378	0.00472192	0.172491	,395*	,488**	0.266378	,338*	0.206193	,581**	-0.0154467	0.0124257	,437**	0.298641	0.192805	-0.0154467	,360*	0.250546	,365*	,454**	0.250546	0.2849	0.207765	0.182231	,487**	,440**	,351*	-0.110663	0.206193	0.205956	0.0723568	,602**	0.250546	-0.147462	,326*	,332*	0.250546	,355*	0.0604352	,604**	-0.110663	-0.165472	0.243544	-0.297282	0.226147	0.277217
		cry w/o sound	0.0737711	-0.0680414	-0.137292	0.234404	0.173422	0.150756	0.150756	0.173422	-0.0559717	-0.0737711	0.150756	,699**	-0.0904684	0.130931	-0.0494166	-0.0559717	-0.0340799	-0.137292	-0.0793884	-0.0793884	-0.137292	0.299912	-0.0680414	-0.101575	-0.0849412	-0.112938	-0.0904684	-0.150756	-0.0422577	-0.0737711	-0.0340799	,563**	-0.130931	0.299912	0.248008	,323*	-0.118783	0.299912	0.0960031	-0.0960031	-0.234404	,563**	-0.0238095	0.0559717	-0.062137	-0.0904684	0.190826
		family member no longer work for care	0.227989	0.0732687	0.161223	0.167265	,349*	,303*	,489**	,442**	0.0810053	0.130677	,303*	0.00513774	-0.146305	,357*	0.167621	0.22614	0.00513774	0.161223	0.297877	0.297877	0.0675396	-0.27394	0.0732687	-0.136639	,343*	0.0658343	-0.039676	-0.0238095	-0.0849412	0.130677	0.00513774	0.0976824	0.208351	0.0691499	0.014473	0.0111214	0.114158	0.297877	,504**	-0.0892502	,339*	-0.0849412	-0.150756	0.209264	0.143635	-0.039676	,352*
		surgery	0.0771137	-0.0375161	-0.118529	,407**	-0.218465	0.0831225	-0.115448	-0.0185928	-0.252033	0.0504205	-0.115448	0.0822094	0.0476144	-0.0140372	0.119205	0.0576077	0.0822094	-,318*	0.252503	0.00851133	0.18128	0.00851133	-0.0375161	0.299055	-0.147528	0.0121083	0.16136	0.115448	0.0045305	0.177955	-0.153457	0.199342	0.114638	0.130507	0.120938	0.0504205	0.183859	-,357*	-0.0102926	-0.210998	0.0251307	-0.190281	0.22208	0.0972129	-0.136567	-0.0661311	0.250226
**. La correlación es significativa en el nivel 0,01 (bilateral).
*. La correlación es significativa en el nivel 0,05 (bilateral).
[truncated: 24 more columns]

## Sheet: del+addt. rearrangements
addtional duplication			microcepahly	facial assimetry	round face	enlarged face	auditive problems	ear morphological alterations	epicanthus	ophtalm. anomalies	downslanted palpebral fisures	hypertelorism	palpebral fisures size anomalies	nasal defects	narrow nasal bridge	short philtrum	downturned corners of the mouth	lip and palateanomalies (cleft,ojival)	micrognathia	thick lower lip	big mouth	teeth alterations	neck anomalies	single palmar crease	breath problems	cardiac anomalies	difficult to feed	larynx and epiglottis alterations	gastro-intestinal anomalies	renal anomalies	genitalia anomalies	analanomalies	limb anomalies	alterations in hands or feet	spinal anomalies	scoliosis	joint dislocation includes hip	joint laxity	cavus feet	MRI images	Anomalies in MRI images	hypotonia	hypertonia	seizures	developmental delay	light ID	moderate ID	severe ID	behaviour anomalies
Tau_b de Kendall	1	microcepahly	1
		facial assimetry	0.1	1
		round face	0.340693	0.0104828	1
		enlarged face	0.0271163	0.0759257	-,739**	1
		auditive problems	0.0533002	-0.234521	-0.346417	0.300623	1
		ear morphological alterations	0.186551	-0.0533002	0.195558	-0.14453	0.0738636	1
		epicanthus	0.0533002	0.341121	0.257019	-0.0115624	-0.0738636	0.0738636	1
		ophtalm. anomalies	-0.131036	0.29352	0.10989	-0.125073	-0.195558	0.044699	-0.044699	1
		downslanted palpebral fisures	0.188982	-0.151186	0.376404	-,410*	-0.0805823	0.261892	0.100728	0.0198107	1
		hypertelorism	0.028677	-0.126179	,625**	-,510**	-,452*	-0.207874	0.372951	0.138283	0.346844	1
		palpebral fisures size anomalies	0.147442	-0.117954	0.224114	-0.10395	-0.345782	0.133598	-0.133598	0.0154561	0.0278639	0.0422819	1
		nasal defects	0.147442	0.28014	-0.193201	0.111946	0.290771	-0.0785868	-0.133598	-0.193201	-0.222911	-,414*	-0.173913	1
		narrow nasal bridge	0.028677	0.183533	0.138283	-0.174185	-0.287356	-0.0427976	0.207874	-0.0240493	0.346844	0.289474	-,414*	0.270604	1
		short philtrum	0.188982	-0.151186	-0.336782	0.327968	,463*	0.0805823	-0.261892	-0.158486	-0.285714	-0.238455	-0.222911	,529**	-0.0433555	1
		downturned corners of the mouth	0.125	-0.1	0.131036	-0.0271163	0.186551	0.0533002	,426*	-0.340693	0.0944911	0.229416	0.184302	-0.147442	-0.028677	-0.188982	1
		lip and palateanomalies (cleft,ojival)	-,438*	-0.13484	-0.268566	0.0292509	-0.201236	-0.380911	0.186862	-0.268566	-0.0254824	0.309344	-0.198811	-0.198811	0.309344	-0.254824	0.13484	1
		micrognathia	-0.186551	-0.234521	,408*	-,480*	-0.227273	0.0738636	0.0795455	-0.044699	,463*	,538**	0.0785868	-0.345782	0.207874	-0.261892	0.186551	0.380911	1
		thick lower lip	-0.028677	0.126179	-0.138283	0.34215	-0.207874	0.0427976	0.122279	0.0240493	0.0433555	0.0657895	-0.270604	-0.270604	0.243421	-0.151744	0.028677	0.10827	-0.207874	1
		big mouth	-0.25	,400*	-0.209657	0.271163	-0.1066	-0.213201	0.213201	0.104828	-0.188982	0.114708	-0.294884	-0.073721	0.28677	-0.188982	0.25	0.26968	-0.1066	,574**	1
		teeth alterations	-0.316228	-0.0316228	0.116024	-0.0857493	-0.16855	0.16855	0.286535	,414*	0.119523	,399*	-0.0466252	-,466*	0.0725476	-0.0597614	-0.158114	0.234521	0.13484	0.253917	0	1
		neck anomalies	0.147442	,678**	0.0154561	0.111946	-0.345782	0.133598	0.290771	0.224114	0.0278639	0.0422819	-0.173913	0.119565	0.270604	0.0278639	-0.147442	-0.198811	-0.345782	,414*	0.368605	0.163188	1
		single palmar crease	-0.13484	0.229228	0.303904	-0.365636	-0.00718699	0.201236	0.186862	0.113081	0.203859	0.100537	0.0695837	0.0695837	0.100537	-0.254824	0.13484	0.0181818	0.186862	-0.309344	0.06742	0.0426401	0.0695837	1
		breath problems	0.131036	-0.0104828	0.0384615	0.125073	0.195558	0.10616	,497*	0.0384615	-0.0198107	0.186382	-0.224114	0.193201	0.186382	0.158486	0.104828	0.0777429	-0.257019	0.138283	0.209657	0.182323	0.193201	0.0777429	1
		cardiac anomalies	-0.340693	-0.0104828	0.0384615	-0.0284256	0.044699	0.10616	-0.10616	,484*	-0.0198107	0.186382	-0.0154561	-0.0154561	-0.138283	0.158486	-0.131036	-0.113081	0.346417	-0.0240493	0.0524142	0.182323	-0.0154561	0.0777429	-0.0384615	1
		difficult to feed	0.104828	0.0104828	-0.0384615	0.181924	0.10616	0.044699	0.257019	-0.335165	0.0198107	-0.0240493	0.0154561	,433*	0.300616	0.198107	0.131036	0.113081	-0.044699	0.0240493	-0.0524142	-0.0331497	0.224114	0.113081	0.335165	0.0384615	1
		larynx and epiglottis alterations	-,395*	0.316228	-,414*	0.240098	0.320245	-0.016855	0.016855	0.0331497	-0.298807	-0.23578	-0.373002	,466*	0.253917	,418*	-0.0790569	0.149241	-0.13484	0.0725476	0.316228	0.2	0.256439	-0.0426401	0.116024	0.265197	0.331497	1
		gastro-intestinal anomalies	0	0.2	0.0524142	-0.108465	0.266501	0.373101	,426*	0.0524142	0.377964	0.0573539	-0.368605	0.073721	0.229416	0	0	0.13484	0.1066	0.114708	0	0.316228	0.073721	0.3371	,419*	0.104828	0.0524142	0.158114	1
		renal anomalies	-0.0944911	0.188982	0.0198107	-0.225478	-0.261892	-,645**	-0.0805823	0.198107	-0.0714286	0.346844	0.0278639	0.0278639	0.151744	-0.285714	0.0944911	,433*	0.100728	-0.151744	0.188982	-0.0597614	0.0278639	-0.0254824	-0.0198107	-0.0198107	-0.158486	0.0597614	-0.188982	1
		genitalia anomalies	-,545**	-0.183533	-0.138283	0.00622091	-0.207874	0.0427976	-0.207874	0.186382	-0.151744	-0.111842	,414*	-0.270604	-,467*	-0.346844	0.028677	0.10827	0.122279	0.111842	0.0573539	0.0906845	-0.270604	-0.100537	-0.186382	0.300616	-0.300616	-0.0906845	-0.229416	0.0433555	1
		analanomalies	0.125	0.35	0.3669	-0.271163	-0.293151	0.0533002	0.186551	0.3669	0.0944911	0.229416	-0.147442	0.184302	0.229416	-0.188982	-0.125	-0.16855	-0.0533002	0.028677	0	0.0790569	0.184302	0.13484	0.104828	0.104828	-0.104828	-0.0790569	0.25	0.0944911	0.028677	1
		limb anomalies	-0.13484	0.229228	-,459*	,622**	-0.00718699	0.00718699	0.186862	0.303904	-0.254824	-0.10827	-0.198811	-0.198811	-0.10827	0.203859	-0.16855	0.0181818	-0.201236	,526**	,472*	0.234521	0.337978	-0.227273	0.268566	0.268566	-0.0777429	0.149241	0.13484	-0.254824	0.10827	-0.16855	1
		alterations in hands or feet	-0.3669	-0.272554	0.10989	-0.278571	-0.195558	0.044699	0.10616	0.10989	0.198107	0.300616	,433*	-,402*	-0.348715	-0.158486	-0.104828	0.113081	0.257019	-0.300616	-0.3669	,414*	-0.193201	-0.0777429	-0.10989	0.186813	-0.186813	-0.116024	0.0524142	0.0198107	0.348715	-0.104828	-0.0777429	1
		spinal anomalies	0	0.1	-0.0524142	0.108465	0.213201	0.266501	0.213201	0.262071	0	0.114708	-0.073721	-0.294884	-0.0573539	0.188982	0	0.06742	0.0533002	0.0573539	0	,632**	0.147442	0.26968	0.0524142	0.209657	0.104828	0.316228	0.333333	-0.188982	-0.28677	-0.25	0.26968	0.104828	1
		scoliosis	0.104828	0.29352	-0.0384615	-0.125073	-0.044699	0.195558	-0.044699	-0.0384615	0.0198107	-0.0240493	-0.193201	0.0154561	0.138283	0.0198107	-0.104828	0.113081	-0.044699	0.186382	0.104828	0.116024	0.224114	0.113081	-0.10989	-0.10989	-0.0384615	0.331497	0.209657	0.0198107	-0.138283	0.131036	-0.0777429	-0.186813	,419*	1
		joint dislocation includes hip	-0.0597614	-0.167332	-0.062647	0.0713024	0.0254824	0.318529	0.0254824	-0.062647	-0.112938	-0.171378	-0.246718	0.229095	0.198798	0.29364	-0.209165	-0.0644658	-0.318529	-0.0137102	-0.239046	0.188982	0.229095	0.153106	0.231794	-0.1065	0.275647	0.151186	0.0597614	-0.316228	-0.198798	0.0597614	-0.0644658	-0.062647	0.119523	-0.062647	1
		joint laxity	-0.316228	-0.316228	-0.182323	0.0685994	,438*	0.016855	-0.016855	-0.331497	-0.239046	-0.253917	-0.256439	0.163188	-0.0906845	0.119523	0.0790569	0.234521	0.13484	-0.0725476	-0.158114	-0.05	-0.256439	-0.149241	0.0331497	0.182323	,414*	0.35	0	-0.0597614	0.0906845	-,395*	-0.149241	-0.0331497	0	-0.182323	0.188982	1
		cavus feet	-,848**	-0.117954	-0.193201	-0.10395	-0.133598	-0.0785868	-0.133598	0.224114	0.0278639	0.0422819	0.119565	-0.173913	0.0422819	-0.222911	-0.147442	0.337978	0.290771	-0.0422819	0.147442	0.373002	-0.173913	0.337978	-0.224114	,402*	0.0154561	0.256439	0.073721	0.0278639	,414*	-0.147442	0.0695837	,433*	0.147442	-0.193201	-0.00881134	0.163188	1
		MRI images	-0.188982	0.151186	0.158486	-0.327968	-0.282038	0.282038	0.261892	-0.0198107	0.285714	0.238455	0.222911	-0.0278639	0.238455	-0.142857	0.188982	0.254824	0.261892	-0.0433555	0	,418*	0.222911	0.254824	0.0198107	-0.158486	0.158486	0.298807	0.188982	0.0714286	0.151744	0.188982	-0.203859	0.336782	0.188982	0.336782	0.112938	-0.119523	0.222911	1
		Anomalies in MRI images	-0.28677	0.126179	0.186382	-0.161744	-0.372951	0.0427976	0.287356	0.348715	0.238455	,421*	-0.0422819	-0.0422819	,421*	-0.151744	-0.229416	0.10827	0.122279	0.111842	0.229416	,417*	,414*	0.10827	0.300616	0.300616	0.348715	0.23578	0.114708	0.0433555	-0.0657895	0.28677	0.10827	0.348715	0.0573539	-0.138283	0.171378	-0.0725476	,414*	0.346844	1
		hypotonia	0.028677	-0.126179	,625**	-0.34215	-0.287356	-0.0427976	0.207874	0.138283	0.151744	,645**	0.0422819	-0.18604	0.289474	-0.238455	0.229416	0.100537	0.372951	0.243421	0.28677	0.23578	0.0422819	0.100537	0.186382	0.186382	0.138283	-0.0725476	-0.114708	0.151744	0.0657895	0.229416	-0.10827	-0.0240493	-0.0573539	-0.186382	0.0137102	0.0725476	0.0422819	0.238455	,421*	1
		hypertonia	-0.184302	,678**	-0.193201	-0.10395	-0.345782	-0.290771	0.0785868	0.224114	0.0278639	0.0422819	-0.173913	0.119565	0.270604	-0.222911	-0.147442	0.337978	0.0785868	-0.0422819	0.368605	-0.0466252	,413*	0.0695837	-0.224114	-0.0154561	-0.193201	0.256439	0.073721	,529**	-0.0422819	0.184302	0.0695837	0.0154561	-0.073721	0.224114	-0.246718	-0.256439	0.119565	0.222911	0.18604	-0.18604	1
		seizures	0.125	-0.1	-0.340693	,461*	0.186551	0.0533002	-0.293151	-0.104828	-0.188982	-0.28677	-0.147442	,516**	0.229416	,661**	-0.125	-0.16855	-0.293151	0.028677	0	-0.158114	0.184302	-0.16855	0.104828	0.104828	0.3669	,395*	-0.25	-0.188982	-0.229416	-0.125	0.13484	-0.340693	0	-0.104828	,598**	0.0790569	-0.147442	-0.0944911	0.028677	-0.028677	-0.147442	1
		developmental delay	-0.0693375	0.05547	0.188982	0.150414	0.162611	0.236525	0.162611	0.188982	-0.3669	-0.127257	0.0817861	0.0817861	-0.127257	0.104828	0.0693375	-,411*	-0.236525	0.127257	0.138675	0.219265	0.0817861	0.0934947	0.203519	0.203519	0.188982	0.175412	-0.138675	-0.3669	0.127257	0.0693375	0.0934947	-0.203519	0.138675	-0.203519	0.116024	0.219265	0.0817861	-0.104828	0.127257	0.302235	-,470*	0.0693375	1
		light ID	0.1	-0.08	-0.272554	0.368782	0.341121	-0.0533002	-0.234521	-0.272554	-0.151186	-,436*	-0.117954	0.28014	-0.126179	0.188982	-0.1	-0.13484	-0.234521	-0.183533	-0.2	-0.316228	-0.117954	-0.13484	-0.0104828	-0.0104828	0.29352	0.0316228	-0.1	-0.151186	-0.183533	-0.1	-0.13484	-0.272554	-0.2	-0.272554	0.15538	0.252982	-0.117954	-,529**	-0.183533	-,436*	-0.117954	0.35	0.05547	1
		moderate ID	0.125	-0.1	0.131036	-0.0271163	-0.0533002	0.0533002	,426*	-0.104828	0.0944911	0.229416	-0.147442	-0.147442	0.229416	-0.188982	0.25	0.13484	-0.293151	0.28677	0	0.316228	0.184302	-0.16855	0.340693	-0.3669	0.131036	-0.0790569	0.25	0.0944911	-0.229416	0.25	-0.16855	0.131036	0	-0.104828	0.328688	0.0790569	-0.147442	0.188982	0.28677	0.229416	-0.147442	-0.125	0.0693375	-0.1	1
		severe ID	0.131036	0.272554	0.335165	-0.0284256	-0.257019	0.10616	0.195558	0.335165	-0.0198107	0.348715	0.193201	-0.224114	-0.138283	-0.0198107	-0.131036	-0.113081	0.195558	0.300616	0.209657	0.331497	0.193201	0.0777429	0.10989	,407*	0.0384615	-0.0331497	0.104828	-0.198107	0.138283	0.104828	,459*	0.0384615	0.3669	0.186813	-0.275647	-0.265197	-0.0154561	0.0198107	0.138283	0.348715	-0.0154561	-0.131036	0.203519	-0.29352	-0.3669	1
		behaviour anomalies	-0.229416	0.183533	-0.348715	0.329708	0.207874	0.122279	0.207874	-0.186382	-0.238455	-0.243421	-0.18604	0.270604	-0.0657895	0.346844	-0.028677	0.100537	-0.122279	0.0657895	-0.0573539	0.23578	0.270604	-0.10827	0.0240493	0.186382	,463*	,580**	0.0573539	-0.238455	0.0657895	-0.028677	0.100537	-0.0240493	0.28677	0.300616	0.198798	,399*	0.0422819	0.238455	0.0657895	-0.243421	0.0422819	0.229416	0.302235	0.183533	-0.028677	0.0240493	1
		Autism	-0.0944911	-0.151186	-0.336782	0.143486	0.282038	-0.100728	-,443*	-0.158486	-0.0714286	-,434*	0.0278639	,529**	0.151744	0.357143	-0.188982	-0.0254824	-0.0805823	-0.346844	-0.188982	-0.239046	-0.222911	-0.0254824	-0.198107	-0.0198107	0.376404	0.239046	-0.188982	-0.0714286	-0.151744	-0.188982	-0.254824	-0.158486	-0.188982	-0.336782	0.0903508	0.298807	0.278639	-0.142857	0.0433555	-0.238455	0.0278639	0.377964	0.104828	,529**	-0.188982	-0.376404	0.151744
		Hyperactivity or ASD	-0.0597614	-0.167332	0.1065	0.0713024	0.0254824	0.146524	0.369494	-,401*	0.0903508	0.198798	0.229095	-0.246718	-0.171378	-0.112938	0.328688	0.153106	0.197488	0.171378	-0.0597614	0.188982	-0.00881134	-0.282038	0.062647	0.062647	0.275647	0.151186	0.0597614	-0.112938	0.171378	-0.209165	-0.0644658	,445*	0.119523	0.1065	-0.157143	0.359066	-0.00881134	0.316228	0.171378	0.198798	-0.246718	-0.209165	0.116024	-0.167332	0.328688	0.062647	0.383886
		aggressive and selfmutilation	-,461*	0.0759257	0.0284256	-0.111765	-0.167655	0.167655	0.14453	0.181924	-0.040996	0.161744	0.111946	-0.319847	-0.174185	-0.040996	-0.0271163	0.226694	,457*	0.00622091	-0.0542326	,532**	-0.10395	0.226694	-0.335422	,432*	-0.125073	0.0857493	0.21693	-0.225478	0.34215	-0.0271163	0.226694	0.335422	,434*	0.0284256	-0.103713	0.0685994	,544**	0.225478	0.00622091	-0.00622091	0.111946	-0.271163	0.150414	-0.21693	-0.271163	,432*	0.329708
		sterotypes and repetitive movements	-,395*	0.0316228	0.0331497	-0.0685994	0.016855	0.286535	0.16855	0.0331497	0.0597614	0.0906845	0.0466252	-0.163188	0.0906845	-0.119523	0.158114	0.341121	,472*	0.0725476	0	,500*	-0.163188	0.149241	-0.182323	,414*	0.182323	,400*	0.316228	-0.119523	0.23578	-0.0790569	-0.0426401	0.182323	,474*	0.182323	-0.0188982	0.35	,466*	0.298807	0.0725476	0.0906845	0.0466252	-0.0790569	0.175412	0.0316228	-0.0790569	0.265197	,417*
		frustration intolerance	-0.028677	-0.183533	0.0240493	0.174185	0.122279	0.0427976	-0.0427976	-,463*	0.0433555	-0.111842	-0.0422819	0.18604	0.0657895	0.238455	-0.229416	0.10827	0.122279	-0.0657895	-0.28677	0.0906845	-0.0422819	0.10827	-0.0240493	-0.0240493	,511**	0.0725476	0.114708	-0.346844	-0.243421	-0.229416	-0.100537	0.0240493	0.0573539	-0.300616	0.356466	,417*	0.18604	-0.0433555	0.111842	0.0657895	-0.270604	0.28677	0.127257	,436*	0.028677	-0.0240493	0.243421
		uncontrolled laughs	-,500*	-0.2	-0.0524142	-0.0542326	0.213201	-0.0533002	0.0533002	-0.0524142	0	0.114708	-0.294884	-0.294884	-0.0573539	-0.188982	0	,472*	0.373101	0.0573539	0	,474*	-0.294884	0.06742	-0.104828	0.209657	0.104828	0.316228	0.166667	0	0.229416	0	-0.13484	0.104828	0.333333	0.262071	-0.0597614	,474*	0.368605	0.188982	0.0573539	0.114708	-0.073721	-0.25	0.138675	0.1	0	0.0524142	,459*
		sleeping problems	0.25	-0.1	0.209657	0.0542326	0.1066	-0.1066	0.1066	-0.104828	-0.188982	0.229416	-0.147442	0.294884	0.229416	0.377964	0	-0.06742	0.1066	-0.0573539	-0.166667	0	-0.147442	-0.06742	0.104828	0.262071	,524**	0.158114	0	-0.188982	-,401*	0.25	-0.06742	-0.262071	0.166667	0.0524142	0.0597614	0.158114	-0.147442	-0.188982	0.114708	0.229416	-0.368605	0.25	0.27735	0.2	0	0.262071	0.229416
		cephalic support	-0.0271163	0.21693	-0.181924	0.270588	0.323748	0.300623	0.167655	-0.181924	-0.143486	-0.329708	-0.327843	0.319847	0.00622091	0.225478	0.0271163	-0.0292509	-0.14453	0.329708	0.0542326	0.0857493	0.319847	-0.0292509	0.181924	0.181924	,586**	,532**	0.271163	-0.327968	-0.00622091	0.0271163	0.168193	-0.335422	0.21693	0.278571	0.278728	,549**	-0.111946	0.143486	-0.00622091	0.00622091	-0.111946	0.271163	0.255704	0.21693	0.0271163	0.181924	,678**
		able to stay seated	-0.0533002	-0.0533002	-0.10616	0.167655	0.380682	,386*	0.227273	-0.257019	-0.100728	-0.372951	-0.290771	0.133598	-0.0427976	0.0805823	0.0533002	0.00718699	-0.0795455	0.207874	-0.213201	0.16855	-0.0785868	-0.186862	0.10616	-0.044699	0.346417	0.286535	0.373101	-,463*	0.0427976	0.0533002	0.00718699	-0.10616	0.1066	0.044699	0.318529	,624**	-0.0785868	0.100728	-0.122279	-0.0427976	-0.290771	0.0533002	0.236525	0.234521	0.293151	-0.044699	,452*
		able to stay seated unaided	-0.0790569	-0.0316228	-0.182323	0.222948	,438*	0.320245	0.13484	-0.331497	-0.0597614	-,417*	-0.256439	0.163188	-0.0906845	0.119523	0.0790569	0.0426401	-0.016855	0.253917	-0.158114	0.1	-0.0466252	-0.149241	0.0331497	0.0331497	,414*	0.35	0.316228	-,418*	0.0906845	-0.158114	0.0426401	-0.182323	0.158114	0.116024	0.188982	,700**	-0.0466252	0.0597614	-0.23578	-0.0906845	-0.256439	0.0790569	0.219265	0.252982	0.0790569	0.0331497	,562**
		able to walk unaided	-0.104828	-0.0104828	-0.258242	0.278571	0.346417	0.10616	-0.10616	-0.258242	-0.198107	-,463*	-0.224114	0.193201	-0.300616	0.336782	-0.131036	-0.303904	-0.257019	0.300616	-0.104828	-0.116024	-0.0154561	-0.303904	-0.186813	0.10989	0.0384615	0.116024	0.104828	-,555**	0.138283	-0.131036	0.268566	-0.10989	-0.104828	-0.10989	0.062647	0.331497	-0.0154561	-0.336782	-0.348715	-0.300616	-0.224114	0.104828	0.203519	0.272554	-0.131036	0.10989	0.348715
		able to walk with help	-0.271163	-0.0759257	-0.335422	0.270588	,480*	-0.0115624	0.0115624	-0.181924	-0.143486	-0.329708	-0.327843	0.10395	-0.161744	0.225478	0.0271163	-0.0292509	-0.14453	0.329708	0.0542326	0.0857493	-0.111946	-,424*	-0.125073	0.181924	0.125073	0.377297	0.108465	-0.327968	0.161744	-0.21693	0.168193	-0.0284256	0.0542326	-0.0284256	-0.0713024	,549**	0.10395	-0.225478	-0.174185	-0.161744	-0.111946	0.0271163	0.255704	0.21693	0.0271163	0.0284256	,510**
		diapers	-0.0790569	0.252982	0.116024	-0.0857493	-0.016855	0.320245	,590**	-0.0331497	0.119523	0.0725476	-0.256439	-0.0466252	0.23578	-0.239046	0.316228	0.0426401	-0.016855	0.253917	0.158114	0.25	0.373002	0.234521	0.331497	-0.116024	,414*	0.2	0.316228	-0.239046	-0.0725476	0.316228	0.0426401	-0.182323	0.158114	0.265197	0.188982	0.1	-0.0466252	,418*	0.253917	0.0725476	-0.0466252	-0.158114	0.219265	-0.0316228	0.316228	0.0331497	,399*
		interact with the envoronment	-0.0533002	-0.0533002	0.044699	0.167655	0.227273	,386*	0.380682	-0.257019	0.0805823	-0.0427976	-0.290771	-0.0785868	0.122279	0.0805823	0.293151	0.00718699	0.0738636	0.207874	-0.0533002	0.320245	0.133598	0.00718699	0.10616	-0.044699	0.346417	0.286535	0.213201	-,463*	-0.122279	0.0533002	0.00718699	-0.10616	0.266501	0.044699	,491*	0.320245	-0.0785868	0.282038	0.0427976	0.122279	-0.290771	0.293151	0.236525	0.234521	0.293151	-0.044699	,452*
		can read/write	0.108893	-0.0601929	0.0118048	0.0601929	0.0601929	-0.0601929	0.0601929	-0.283315	0.17952	-0.144487	-0.128698	,457*	0.202289	0.221163	-0.108893	-0.147442	-0.261387	0.113787	-0.202289	-0.0601929	0.344828	-0.128698	0.0118048	-0.306925	0.332674	0.0601929	-0.0860078	-0.147442	-0.202289	-0.0869565	-0.147442	-0.0118048	-0.221163	-0.261387	,473*	0.261387	-0.128698	0.16571	0.144487	0.183892	-0.108893	0.344828	0.0601929	-0.0869565	0.344828	-0.306925	0.202289
		use alternative communicative tools	0.108407	0.212459	0.0384615	0.196116	0.032686	0.130744	0.359546	-0.121795	-0.164971	0.0641941	-0.200921	-0.283315	-0.199098	0.120096	-0.108407	-0.0800641	-0.0451622	0.370734	0.199098	0.130744	0.384353	-0.200921	0.198718	0.121795	0.277425	0.032686	0.0533761	-,480*	-0.144174	-0.283315	,520*	-0.0384615	0.280224	0.116131	-0.0641941	0.206456	-0.200921	-0.209963	0.114123	0.0641941	-0.108407	-0.108407	0.196116	0.0118048	-0.108407	,603**	0.31581
		no words at all	0.079352	-0.180937	0.277425	-0.0657952	-0.394771	-0.0986928	0.0986928	0.116131	-0.120756	0.3733	0.0527535	-0.261387	0.262575	-0.241747	-0.079352	0.161165	0.025974	0.255665	0.0829185	0.230283	-0.079352	-0.167053	0.277425	-0.116131	0.025974	-0.0657952	-0.174595	0.161165	0.0829185	0.332674	-0.0402911	-0.116131	0.00671519	0.350649	-0.0143577	-0.188312	-0.167053	0.120756	0.165113	0.3733	-0.327327	-0.079352	0.180937	-0.261387	0.168623	0.206456	-0.0829185
		use less than 10 words	-0.0438634	0.327327	-0.0641941	0.0363696	0.218218	0.327327	0.218218	-0.0641941	-0.141844	-0.206349	-0.0291606	0.144487	-0.336123	0.356348	0.0438634	-0.311805	-0.193829	-0.0458349	-0.236814	0.145479	0.31801	-0.0291606	-0.0641941	0.242511	-0.0143577	0.218218	0.282109	-0.311805	-0.0458349	-0.183892	0.133631	0.242511	0.274685	-0.0143577	0.206349	0.193829	-0.0291606	-0.0667502	-0.190476	-,405*	0.0438634	0.0438634	0.127294	0.144487	0.0438634	0.0641941	,428*
		short understandable sentences	0.108893	-0.0601929	-0.283315	0.361158	0.361158	-0.0601929	-0.240772	-0.283315	-0.16571	-,473*	-0.128698	1,000**	0.202289	,590**	-0.108893	-0.147442	-0.261387	-0.202289	-0.202289	-0.361158	-0.108893	-0.128698	0.0118048	-0.0118048	0.332674	0.361158	-0.0860078	-0.147442	-0.202289	-0.0869565	-0.147442	-0.306925	-0.221163	-0.261387	,473*	0.261387	-0.128698	-0.17952	-0.183892	-0.144487	-0.108893	,799**	0.0601929	,457*	-0.108893	-0.306925	0.202289
		high-pitched or horsed cry	-0.0533002	0.234521	0.044699	-0.14453	0.0738636	0.232955	0.227273	-0.10616	-0.100728	-0.0427976	-0.290771	0.345782	0.287356	0.261892	0.0533002	0.00718699	0.227273	-0.287356	-0.0533002	-0.13484	0.133598	0.201236	0.10616	0.10616	0.195558	,438*	0.213201	-0.100728	-0.287356	0.0533002	0.00718699	-0.10616	0.1066	0.195558	0.318529	0.16855	-0.0785868	0.282038	0.0427976	-0.0427976	0.133598	0.293151	-0.162611	-0.0533002	-0.186551	-0.044699	0.122279
		cry w/o sound	0.0693375	-0.05547	0.203519	-0.150414	-0.162611	0.162611	-0.162611	0.203519	0.3669	0.127257	-0.0817861	-0.0817861	0.127257	-0.104828	-0.0693375	-0.0934947	0.236525	0.302235	-0.138675	0.175412	-0.0817861	-0.0934947	-0.203519	0.188982	-0.188982	-0.175412	0.138675	-0.104828	0.302235	,555**	-0.0934947	-0.188982	-0.138675	0.203519	-0.116024	-0.219265	-0.0817861	0.104828	-0.127257	0.127257	-0.0817861	-0.0693375	0.0384615	-0.05547	-0.0693375	0.188982	0.127257
		family member no longer work for care	-0.186551	0.0533002	0.257019	-0.167655	0.0795455	0.380682	,540**	-0.044699	0.100728	0.207874	-0.133598	-0.345782	0.0427976	-0.261892	,426*	0.186862	,386*	0.122279	0.0533002	,438*	-0.133598	0.186862	0.044699	0.044699	-0.044699	0.16855	,426*	-0.261892	0.122279	0.186551	-0.00718699	0.10616	0.373101	0.257019	0.0254824	0.13484	0.0785868	,443*	-0.0427976	0.207874	-0.133598	-0.293151	0.162611	-0.234521	0.186551	0.195558	0.207874
		surgery	-0.25	,400*	0.104828	-0.0542326	-0.1066	0.1066	0.373101	0.262071	0.188982	0.114708	-0.073721	-0.073721	0.28677	-0.377964	0	0.26968	0.213201	0.229416	0.166667	,474*	0.147442	,472*	0.0524142	0.209657	0.262071	0.316228	,500*	0	0.0573539	0.25	0.06742	-0.0524142	,500*	,419*	-0.0597614	0	0.368605	0.377964	0.229416	0.114708	0.147442	-0.25	0.138675	-0.2	0	0.3669	0.28677
**. La correlación es significativa en el nivel 0,01 (bilateral).
*. La correlación es significativa en el nivel 0,05 (bilateral).
[truncated: 23 more columns]
